# Supplementary material for: MEK is a promising target in the basal subtype of bladder cancer
Source: Oncotarget. 2020 Nov 3;11(44):3921–32. doi: 10.18632/oncotarget.27767 (PMC7646827; doi:10.18632/oncotarget.27767)
Supplement: Supplementary file 2 [file oncotarget-11-3921-s002.xlsx]

## Sheet: Very Active
Cell Line	Drug	IC50 (nM)	Hill slope	Maximum response (%)	Min Dose (nM)	Max Dose (nM)	DSS3
5637	Bortezomib	1.3	2.24	71.6	3.2	10000	73.204
BC8149	Bortezomib	0.64	4	76.8	3.2	10000	78.7308
J82	Bortezomib	2.58	4	87.5	3.2	10000	87.5862
SCaBER	Bortezomib	1.9	4	86.9	3.2	10000	87.7691
SW780	Bortezomib	1.86	2.54	82.3	3.2	10000	82.8315
T-24	Bortezomib	17.7	4	80.3	3.2	10000	53.8435
TCCSUP	Bortezomib	2.56	4	89	3.2	10000	88.9746
UM-UC-1	Bortezomib	2	2.71	88.2	3.2	10000	88.1847
UM-UC-12	Bortezomib	1	2.47	91.3	3.2	10000	91.8684
UM-UC-14	Bortezomib	2.86	2.55	87.5	3.2	10000	85.9494
UM-UC-15	Bortezomib	4.28	4	75.3	3.2	10000	73.3434
UM-UC-17	Bortezomib	2	4	88.3	3.2	10000	88.9711
UM-UC-18	Bortezomib	6.53	0.96	85.2	3.2	10000	72.701
UM-UC-3	Bortezomib	16.3	4	82.1	3.2	10000	56.4115
UM-UC-5	Bortezomib	4.12	3.58	84.1	3.2	10000	81.3559
UM-UC-6	Bortezomib	8.91	4	90.8	3.2	10000	74.0003
UM-UC-9	Bortezomib	1.58	1.39	85.8	3.2	10000	84.3124
5637	Romidepsin	0.64	0.614	98	3.2	10000	91.2628
BC8149	Romidepsin	0.64	0.804	93.4	3.2	10000	90.1232
J82	Romidepsin	13.4	0.25	100	3.2	10000	60.6195
SCaBER	Romidepsin	0.64	0.363	95.7	3.2	10000	80.9423
SW780	Romidepsin	83	0.885	89.6	3.2	10000	43.5754
T-24	Romidepsin	0.64	0.586	81.4	3.2	10000	76.5115
TCCSUP	Romidepsin	0.64	0.818	97.4	3.2	10000	93.749
UM-UC-1	Romidepsin	2.33	0.599	97.1	3.2	10000	83.9749
UM-UC-12	Romidepsin	0.64	1.01	86.1	3.2	10000	85.2108
UM-UC-14	Romidepsin	5.34	1	89.2	3.2	10000	77.8488
UM-UC-15	Romidepsin	0.64	4	87.5	3.2	10000	88.6776
UM-UC-17	Romidepsin	1	1.56	96.2	3.2	10000	95.2943
UM-UC-18	Romidepsin	1.08	0.346	98	3.2	10000	79.3053
UM-UC-3	Romidepsin	0.64	0.508	85.3	3.2	10000	78.0545
UM-UC-5	Romidepsin	2.01	2.13	83.3	3.2	10000	83.0336
UM-UC-6	Romidepsin	1.48	0.867	83.4	3.2	10000	79.1881
UM-UC-9	Romidepsin	0.969	0.891	83.9	3.2	10000	81.3632
5637	Triptolide (PG490)	2.95	1.35	71	3.2	10000	68.2047
BC8149	Triptolide (PG490)	4.77	1.75	68.3	3.2	10000	64.1488
J82	Triptolide (PG490)	1.16	1.63	65.5	3.2	10000	66.8364
SCaBER	Triptolide (PG490)	4.09	1.89	71.7	3.2	10000	68.5205
SW780	Triptolide (PG490)	8.82	3.31	60.1	3.2	10000	49.9329
T-24	Triptolide (PG490)	2.29	4	54.1	3.2	10000	56.041
TCCSUP	Triptolide (PG490)	1.22	1.51	62.5	3.2	10000	63.6297
UM-UC-1	Triptolide (PG490)	1.78	0.961	63.9	3.2	10000	61.7612
UM-UC-12	Triptolide (PG490)	5.29	4	50.5	3.2	10000	47.5973
UM-UC-14	Triptolide (PG490)	3.17	1.23	67.5	3.2	10000	64.1565
UM-UC-15	Triptolide (PG490)	1.58	1.17	75.4	3.2	10000	73.9706
UM-UC-17	Triptolide (PG490)	0.825	1.1	70.4	3.2	10000	70.7059
UM-UC-18	Triptolide (PG490)	3.19	1.69	71.8	3.2	10000	69.6247
UM-UC-3	Triptolide (PG490)	2.21	1.63	55.8	3.2	10000	55.9094
UM-UC-5	Triptolide (PG490)	2.34	1.86	68.6	3.2	10000	68.4529
UM-UC-6	Triptolide (PG490)	3.53	1	67.9	3.2	10000	62.632
UM-UC-9	Triptolide (PG490)	0.64	4	43.6	3.2	10000	45.5398

## Sheet: Active
Cell Line	Drug	IC50 (nM)	Hill slope	Maximum response (%)	Min Dose (nM)	Max Dose (nM)	DSS3
5637	17-DMAG (Alvespimycin) HCl	13.4	4	90.1	3.2	10000	65.3894
BC8149	17-DMAG (Alvespimycin) HCl	30.5	1.18	89.4	3.2	10000	57.5419
J82	17-DMAG (Alvespimycin) HCl	583	1.82	66.6	3.2	10000	10.397
SCaBER	17-DMAG (Alvespimycin) HCl	43.8	0.863	94.5	3.2	10000	58.0666
SW780	17-DMAG (Alvespimycin) HCl	203	3.56	79	3.2	10000	20.9124
T-24	17-DMAG (Alvespimycin) HCl	80.4	0.938	75.6	3.2	10000	35.6505
TCCSUP	17-DMAG (Alvespimycin) HCl	10.4	1.69	93.8	3.2	10000	77.9492
UM-UC-1	17-DMAG (Alvespimycin) HCl	97.2	3.04	89.8	3.2	10000	33.5745
UM-UC-12	17-DMAG (Alvespimycin) HCl	128	2.14	78.4	3.2	10000	27.0572
UM-UC-14	17-DMAG (Alvespimycin) HCl	112	1.55	76.7	3.2	10000	29.192
UM-UC-15	17-DMAG (Alvespimycin) HCl	73.5	2.13	81	3.2	10000	35.0969
UM-UC-17	17-DMAG (Alvespimycin) HCl	139	1.91	86.5	3.2	10000	29.4186
UM-UC-18	17-DMAG (Alvespimycin) HCl	52.2	1.24	90.8	3.2	10000	48.5718
UM-UC-3	17-DMAG (Alvespimycin) HCl	59.5	1.42	81.1	3.2	10000	40.1184
UM-UC-5	17-DMAG (Alvespimycin) HCl	70.1	4	86.8	3.2	10000	36.1387
UM-UC-6	17-DMAG (Alvespimycin) HCl	270	4	87.8	3.2	10000	19.8993
UM-UC-9	17-DMAG (Alvespimycin) HCl	79.3	2.58	80	3.2	10000	32.9601
5637	ABT-263 (Navitoclax)	10.4	1.32	85.1	3.2	10000	70.3568
BC8149	ABT-263 (Navitoclax)	13.1	0.454	85.6	3.2	10000	59.5751
J82	ABT-263 (Navitoclax)	387	1.2	76.3	3.2	10000	16.9142
SCaBER	ABT-263 (Navitoclax)	28.1	0.944	61.3	3.2	10000	39.8286
SW780	ABT-263 (Navitoclax)	57.4	3	71.2	3.2	10000	32.6932
T-24	ABT-263 (Navitoclax)	493	0.896	78.7	3.2	10000	16.7254
TCCSUP	ABT-263 (Navitoclax)	15.6	1.11	85.5	3.2	10000	65.7413
UM-UC-1	ABT-263 (Navitoclax)	10.7	1.61	66.2	3.2	10000	54.7198
UM-UC-12	ABT-263 (Navitoclax)	46.6	1.1	86.7	3.2	10000	49.0741
UM-UC-14	ABT-263 (Navitoclax)	792	0.634	98.5	3.2	10000	20.7526
UM-UC-15	ABT-263 (Navitoclax)	0			3.2	10000	0
UM-UC-17	ABT-263 (Navitoclax)	17.4	4	68.9	3.2	10000	46.5828
UM-UC-18	ABT-263 (Navitoclax)	59.3	1.15	60.5	3.2	10000	29.6457
UM-UC-3	ABT-263 (Navitoclax)	132	1.09	71.6	3.2	10000	26.6868
UM-UC-5	ABT-263 (Navitoclax)	59.7	0.814	70	3.2	10000	37.2204
UM-UC-6	ABT-263 (Navitoclax)	120	1.35	76.8	3.2	10000	29.0295
UM-UC-9	ABT-263 (Navitoclax)	105	0.766	54.8	3.2	10000	22.1489
5637	Andarine	7.63	2.47	96	3.2	10000	84.1906
BC8149	Andarine	92.8	1.21	97.5	3.2	10000	42.7834
J82	Andarine	193	4	18	3.2	10000	3.03116
SCaBER	Andarine	140	2.25	90	3.2	10000	29.8677
SW780	Andarine	153	4	53.8	3.2	10000	15.9306
T-24	Andarine	323	4	25.4	3.2	10000	4.20387
TCCSUP	Andarine	6.39	1.73	96.7	3.2	10000	85.6855
UM-UC-1	Andarine	168	3.14	91.6	3.2	10000	26.8964
UM-UC-12	Andarine	85.3	1.26	92.6	3.2	10000	41.4143
UM-UC-14	Andarine	1390	1.04	53.8	3.2	10000	4.56455
UM-UC-15	Andarine	183	4	80.6	3.2	10000	22.2166
UM-UC-17	Andarine	218	4	85.1	3.2	10000	21.5281
UM-UC-18	Andarine	97.6	1.43	81.9	3.2	10000	33.5916
UM-UC-3	Andarine	24.9	0.929	92.3	3.2	10000	64.5711
UM-UC-5	Andarine	86.9	4	87.3	3.2	10000	33.3711
UM-UC-6	Andarine	214	4	91.1	3.2	10000	23.2446
UM-UC-9	Andarine	119	3.78	85.9	3.2	10000	28.9237
5637	AUY922 (NVP-AUY922)	9.17	1.85	76.2	3.2	10000	65.3397
BC8149	AUY922 (NVP-AUY922)	18.4	0.971	81.2	3.2	10000	60.3126
J82	AUY922 (NVP-AUY922)	90.4	1.38	68.9	3.2	10000	28.6971
SCaBER	AUY922 (NVP-AUY922)	5.92	1.55	70.8	3.2	10000	64.3079
SW780	AUY922 (NVP-AUY922)	2940	4	45.3	3.2	10000	1.1905
T-24	AUY922 (NVP-AUY922)	10.8	0.968	65.2	3.2	10000	52.8019
TCCSUP	AUY922 (NVP-AUY922)	74.6	1.61	83.7	3.2	10000	37.4704
UM-UC-1	AUY922 (NVP-AUY922)	34	2.13	68.1	3.2	10000	38.6199
UM-UC-12	AUY922 (NVP-AUY922)	14.2	4	69.8	3.2	10000	50.1799
UM-UC-14	AUY922 (NVP-AUY922)	167	1.1	72.6	3.2	10000	24.4769
UM-UC-15	AUY922 (NVP-AUY922)	16	4	69.2	3.2	10000	47.9985
UM-UC-17	AUY922 (NVP-AUY922)	53.3	3.54	52.9	3.2	10000	24.429
UM-UC-18	AUY922 (NVP-AUY922)	14.9	1.15	77.7	3.2	10000	60.575
UM-UC-3	AUY922 (NVP-AUY922)	6.63	1.24	76.1	3.2	10000	66.8746
UM-UC-5	AUY922 (NVP-AUY922)	60.5	4	68.2	3.2	10000	30.1251
UM-UC-6	AUY922 (NVP-AUY922)	255	4	65.6	3.2	10000	15.2476
UM-UC-9	AUY922 (NVP-AUY922)	23.8	2.16	54.6	3.2	10000	34.2311
5637	BIIB021	16.8	4	76.1	3.2	10000	51.924
BC8149	BIIB021	42	1.62	73.8	3.2	10000	40.243
J82	BIIB021	324	2.69	59.4	3.2	10000	12.4086
SCaBER	BIIB021	32.4	1.53	67.1	3.2	10000	39.8645
SW780	BIIB021	189	2.17	76.1	3.2	10000	21.9493
T-24	BIIB021	104	0.822	68.3	3.2	10000	29.3151
TCCSUP	BIIB021	20.7	1.89	81.8	3.2	10000	55.4211
UM-UC-1	BIIB021	61.3	4	74.4	3.2	10000	32.6999
UM-UC-12	BIIB021	246	0.656	83.8	3.2	10000	28.6126
UM-UC-14	BIIB021	137	1.32	78.5	3.2	10000	28.2539
UM-UC-15	BIIB021	167	1.03	63.3	3.2	10000	20.9329
UM-UC-17	BIIB021	18.9	4	64.3	3.2	10000	42.3783
UM-UC-18	BIIB021	30.1	0.937	61.7	3.2	10000	39.3051
UM-UC-3	BIIB021	70.9	4	75	3.2	10000	31.162
UM-UC-5	BIIB021	53.8	4	67.1	3.2	10000	30.9752
UM-UC-6	BIIB021	167	2.06	66.1	3.2	10000	20.0697
UM-UC-9	BIIB021	215	0.928	52.4	3.2	10000	14.7404
5637	Cabazitaxel	0.64	0.323	80.2	3.2	10000	66.6798
BC8149	Cabazitaxel	9540	0.0252	100	3.2	10000	41.6656
J82	Cabazitaxel	7.14	0.25	43.2	3.2	10000	26.2306
SCaBER	Cabazitaxel	0.64	0.493	39.2	3.2	10000	35.7016
SW780	Cabazitaxel	1.68	2.35	58.8	3.2	10000	60.5132
T-24	Cabazitaxel	0			3.2	10000	0
TCCSUP	Cabazitaxel	0.64	0.25	77.9	3.2	10000	60.373
UM-UC-1	Cabazitaxel	0.64	1.02	42.9	3.2	10000	43.5268
UM-UC-12	Cabazitaxel	0.64	0.925	50	3.2	10000	50.5327
UM-UC-14	Cabazitaxel	0.64	0.85	61.2	3.2	10000	61.1575
UM-UC-15	Cabazitaxel	0			3.2	10000	0
UM-UC-17	Cabazitaxel	0.64	0.425	76.1	3.2	10000	67.7684
UM-UC-18	Cabazitaxel	0.64	1.65	58.1	3.2	10000	60.2143
UM-UC-3	Cabazitaxel	2.35	0.621	31.3	3.2	10000	26.0999
UM-UC-5	Cabazitaxel	10000	0.25	100	3.2	10000	0
UM-UC-6	Cabazitaxel	0.64	0.25	69.6	3.2	10000	54.0878
UM-UC-9	Cabazitaxel	10000	0.25	100	3.2	10000	0
5637	Camptothecin	1.485	0.505	97.7	1.6	5000	80.271
BC8149	Camptothecin	0.3575	0.397	92.7	1.6	5000	79.7598
J82	Camptothecin	6.2	0.634	83.5	1.6	5000	62.3259
SCaBER	Camptothecin	222	0.406	100	1.6	5000	36.0451
SW780	Camptothecin	76	0.568	80.7	1.6	5000	35.062
T-24	Camptothecin	104.5	0.38	59.3	1.6	5000	23.7031
TCCSUP	Camptothecin	0.32	0.25	100	1.6	5000	76.4499
UM-UC-1	Camptothecin	2.28	0.93	87.3	1.6	5000	76.8726
UM-UC-12	Camptothecin	0.985	0.551	84.3	1.6	5000	73.4638
UM-UC-14	Camptothecin	3.875	0.491	85	1.6	5000	63.9723
UM-UC-15	Camptothecin	123	1.23	66.6	1.6	5000	18.0334
UM-UC-17	Camptothecin	7.25	0.396	74.9	1.6	5000	50.0794
UM-UC-18	Camptothecin	2.29	0.796	89.1	1.6	5000	76.7717
UM-UC-3	Camptothecin	7.05	0.515	88.7	1.6	5000	62.6119
UM-UC-5	Camptothecin	129.5	0.792	74.2	1.6	5000	22.3034
UM-UC-6	Camptothecin	39.75	0.523	88.2	1.6	5000	46.8512
UM-UC-9	Camptothecin	0.69	0.683	33.6	1.6	5000	30.4051
5637	Carboplatin and Paclitaxel	0.64	1.01	62.3	3.2	10000	63.0614
BC8149	Carboplatin and Paclitaxel	5.69	0.329	56.9	3.2	10000	40.057
J82	Carboplatin and Paclitaxel	341	1.61	31	3.2	10000	5.20543
SCaBER	Carboplatin and Paclitaxel	4.81	0.923	27.1	3.2	10000	21.4376
SW780	Carboplatin and Paclitaxel	33.5	1.33	58.5	3.2	10000	34.2715
T-24	Carboplatin and Paclitaxel	0			3.2	10000	0
TCCSUP	Carboplatin and Paclitaxel	0.64	0.638	64.4	3.2	10000	62.1458
UM-UC-1	Carboplatin and Paclitaxel	2.28	1.26	57	3.2	10000	55.9099
UM-UC-12	Carboplatin and Paclitaxel	29.8	3.34	32.1	3.2	10000	16.9003
UM-UC-14	Carboplatin and Paclitaxel	20.8	1.14	53.6	3.2	10000	36.5523
UM-UC-15	Carboplatin and Paclitaxel	7550	0.609	100	3.2	10000	4.823
UM-UC-17	Carboplatin and Paclitaxel	2.84	4	57.3	3.2	10000	58.6989
UM-UC-18	Carboplatin and Paclitaxel	4.21	1.39	60.3	3.2	10000	56.7169
UM-UC-3	Carboplatin and Paclitaxel	1200	0.25	100	3.2	10000	32.417
UM-UC-5	Carboplatin and Paclitaxel	3.91	4	28.1	3.2	10000	26.0316
UM-UC-6	Carboplatin and Paclitaxel	6.03	2.12	90.3	3.2	10000	81.7703
UM-UC-9	Carboplatin and Paclitaxel	2.82	4	32	3.2	10000	31.7884
5637	Delanzomib (CEP-18770)	10.2	2.14	78.3	3.2	10000	64.4002
BC8149	Delanzomib (CEP-18770)	4.85	1.54	77.2	3.2	10000	71.3109
J82	Delanzomib (CEP-18770)	16.7	0.975	75.1	3.2	10000	56.8178
SCaBER	Delanzomib (CEP-18770)	9.38	2.45	76.4	3.2	10000	63.6245
SW780	Delanzomib (CEP-18770)	10.5	2.12	74.1	3.2	10000	60.4523
T-24	Delanzomib (CEP-18770)	357	4	56	3.2	10000	10.6976
TCCSUP	Delanzomib (CEP-18770)	14.5	4	72.2	3.2	10000	51.5571
UM-UC-1	Delanzomib (CEP-18770)	14	4	68.9	3.2	10000	49.7497
UM-UC-12	Delanzomib (CEP-18770)	1.55	2.23	76.6	3.2	10000	77.6348
UM-UC-14	Delanzomib (CEP-18770)	13.3	1.76	77.6	3.2	10000	60.2911
UM-UC-15	Delanzomib (CEP-18770)	14.1	4	71.1	3.2	10000	51.2095
UM-UC-17	Delanzomib (CEP-18770)	12.7	4	74.2	3.2	10000	55.074
UM-UC-18	Delanzomib (CEP-18770)	15.8	1.35	70.9	3.2	10000	53.6481
UM-UC-3	Delanzomib (CEP-18770)	99.1	2.26	54.6	3.2	10000	20.2484
UM-UC-5	Delanzomib (CEP-18770)	13.4	2.16	64.3	3.2	10000	48.6276
UM-UC-6	Delanzomib (CEP-18770)	32	2.06	70.6	3.2	10000	41.0532
UM-UC-9	Delanzomib (CEP-18770)	12.6	1.59	69.5	3.2	10000	55.0988
5637	Dinaciclib	13.5	4	79.7	3.2	10000	57.9923
BC8149	Dinaciclib	5.51	1.06	83	3.2	10000	73.0192
J82	Dinaciclib	65.4	2.99	73.8	3.2	10000	32.2881
SCaBER	Dinaciclib	7.2	1.5	83.4	3.2	10000	73.1069
SW780	Dinaciclib	14	4	63	3.2	10000	45.4986
T-24	Dinaciclib	8.96	4	50	3.2	10000	40.8221
TCCSUP	Dinaciclib	9.34	1.98	70.2	3.2	10000	59.4004
UM-UC-1	Dinaciclib	12.9	4	71.4	3.2	10000	52.7926
UM-UC-12	Dinaciclib	3.42	4	46	3.2	10000	46.5182
UM-UC-14	Dinaciclib	42.1	1.79	77.4	3.2	10000	41.809
UM-UC-15	Dinaciclib	31.5	1.73	75.5	3.2	10000	45.0705
UM-UC-17	Dinaciclib	8.68	1.82	67.2	3.2	10000	58.2984
UM-UC-18	Dinaciclib	11.6	4	74.2	3.2	10000	56.5444
UM-UC-3	Dinaciclib	2.35	1.35	33.3	3.2	10000	31.7444
UM-UC-5	Dinaciclib	9.58	4	65.3	3.2	10000	52.6473
UM-UC-6	Dinaciclib	9.24	4	66.4	3.2	10000	54.0762
UM-UC-9	Dinaciclib	5.81	4	23.7	3.2	10000	18.4267
5637	Docetaxel	0.64	0.727	83.4	3.2	10000	80.4599
BC8149	Docetaxel	0.956	0.73	52.1	3.2	10000	50.5297
J82	Docetaxel	204	0.625	44	3.2	10000	12.2803
SCaBER	Docetaxel	0.64	1.26	34.4	3.2	10000	34.6814
SW780	Docetaxel	9.05	2.18	73.8	3.2	10000	62.5957
T-24	Docetaxel	10000			3.2	10000	0
TCCSUP	Docetaxel	0.64	1.68	81.2	3.2	10000	82.4052
UM-UC-1	Docetaxel	0.64	4	53.5	3.2	10000	55.9265
UM-UC-12	Docetaxel	8.16	0.585	63.3	3.2	10000	49.3546
UM-UC-14	Docetaxel	3.86	0.931	70.7	3.2	10000	64.0508
UM-UC-15	Docetaxel	10000			3.2	10000	0
UM-UC-17	Docetaxel	0.64	1.22	78.3	3.2	10000	78.917
UM-UC-18	Docetaxel	0.64	0.25	55	3.2	10000	42.5744
UM-UC-3	Docetaxel	3.82	4	29.9	3.2	10000	28.3987
UM-UC-5	Docetaxel	0			3.2	10000	0
UM-UC-6	Docetaxel	1.04	1.2	65.9	3.2	10000	66.3718
UM-UC-9	Docetaxel	1.63	4	22.1	3.2	10000	19.9268
2D SCaBER	Doxorubicin	5.243	1.702	95.146	0.64	10000	66.2708
2D TCCSUP	Doxorubicin	23.88	0.7933	98.511	0.64	10000	51.9497
2D UM-UC-3	Doxorubicin	31.58	1.303	96.67	0.64	10000	42.2254
2D UM-UC-5	Doxorubicin	13.05	1.259	98.63	0.64	10000	56.3437
2D UM-UC-6	Doxorubicin	8.591	3.365	96.016	0.64	10000	55.3208
2D UM-UC-9	Doxorubicin	21.06	0.8023	96.342	0.64	10000	52.405
5637	Doxorubicin, UM-0000029, epirubicin HCl	13.9	0.479	97.8	3.2	10000	67.8984
BC8149	Doxorubicin, UM-0000029, epirubicin HCl	17.5	0.326	100	3.2	10000	62.3443
J82	Doxorubicin, UM-0000029, epirubicin HCl	2110	0.25	100	3.2	10000	29.0037
SCaBER	Doxorubicin, UM-0000029, epirubicin HCl	838	2.04	81.1	3.2	10000	10.0005
SW780	Doxorubicin, UM-0000029, epirubicin HCl	2630	1.65	71.9	3.2	10000	3.14206
T-24	Doxorubicin, UM-0000029, epirubicin HCl	2600	1.08	82.1	3.2	10000	4.83435
TCCSUP	Doxorubicin, UM-0000029, epirubicin HCl	7.69	0.585	88.5	3.2	10000	68.8462
UM-UC-1	Doxorubicin, UM-0000029, epirubicin HCl	64.8	0.71	85.1	3.2	10000	47.4011
UM-UC-12	Doxorubicin, UM-0000029, epirubicin HCl	502	0.25	100	3.2	10000	37.8562
UM-UC-14	Doxorubicin, UM-0000029, epirubicin HCl	219	0.38	100	3.2	10000	42.6467
UM-UC-15	Doxorubicin, UM-0000029, epirubicin HCl	2170	4	68.5	3.2	10000	3.03001
UM-UC-17	Doxorubicin, UM-0000029, epirubicin HCl	135	1.19	75.1	3.2	10000	27.5234
UM-UC-18	Doxorubicin, UM-0000029, epirubicin HCl	10.7	0.749	91.1	3.2	10000	70.75
UM-UC-3	Doxorubicin, UM-0000029, epirubicin HCl	385	0.469	68.4	3.2	10000	20.7655
UM-UC-5	Doxorubicin, UM-0000029, epirubicin HCl	4570	1.09	100	3.2	10000	3.51546
UM-UC-6	Doxorubicin, UM-0000029, epirubicin HCl	44.2	1.98	67	3.2	10000	34.9022
UM-UC-9	Doxorubicin, UM-0000029, epirubicin HCl	2600	4	44.9	3.2	10000	1.41701
5637	Eribulin Mesylate	0.64	4	58.5	3.2	10000	60.9857
BC8149	Eribulin Mesylate	0.64	0.0201	49.9	3.2	10000	21.4098
J82	Eribulin Mesylate	0			3.2	10000	0
SCaBER	Eribulin Mesylate	0			3.2	10000	0
SW780	Eribulin Mesylate	0.64	0.562	80.5	3.2	10000	75.2427
T-24	Eribulin Mesylate	10000	0.079	100	3.2	10000	0
TCCSUP	Eribulin Mesylate	3.2	5.54	64.1	3.2	10000	65.3109
UM-UC-1	Eribulin Mesylate	0.64	0.0446	67.3	3.2	10000	33.8483
UM-UC-12	Eribulin Mesylate	0.64	1.29	50.2	3.2	10000	51.7808
UM-UC-14	Eribulin Mesylate	0.64	1.26	73.2	3.2	10000	74.2612
UM-UC-15	Eribulin Mesylate	10000			3.2	10000	0
UM-UC-17	Eribulin Mesylate	0.64	0.478	86.7	3.2	10000	78.3626
UM-UC-18	Eribulin Mesylate	0			3.2	10000	0
UM-UC-3	Eribulin Mesylate	11.9	0.317	72.8	3.2	10000	47.3228
UM-UC-5	Eribulin Mesylate	10000	0.0338	100	3.2	10000	0
UM-UC-6	Eribulin Mesylate	0.64	5.97	54.3	3.2	10000	56.7468
UM-UC-9	Eribulin Mesylate	16	0.663	28.4	3.2	10000	15.8545
5637	GDC-0941	16.8	0.736	82.5	3.2	10000	60.324
BC8149	GDC-0941	570	0.347	100	3.2	10000	34.8753
J82	GDC-0941	10000	0.25	100	3.2	10000	0
SCaBER	GDC-0941	243	0.367	90.8	3.2	10000	37.713
SW780	GDC-0941	567	2.3	68.5	3.2	10000	10.579
T-24	GDC-0941	10.7	0.25	33.1	3.2	10000	17.1975
TCCSUP	GDC-0941	12.6	0.25	100	3.2	10000	60.9825
UM-UC-1	GDC-0941	29.5	1.34	63.9	3.2	10000	39.4922
UM-UC-12	GDC-0941	448	0.328	100	3.2	10000	37.151
UM-UC-14	GDC-0941	41.7	1.38	64.5	3.2	10000	35.4326
UM-UC-15	GDC-0941	0			3.2	10000	0
UM-UC-17	GDC-0941	54.4	1.52	69	3.2	10000	34.401
UM-UC-18	GDC-0941	22.9	0.558	80.5	3.2	10000	53.9253
UM-UC-3	GDC-0941	19.4	0.361	53.4	3.2	10000	32.8761
UM-UC-5	GDC-0941	182	0.825	77.7	3.2	10000	27.3775
UM-UC-6	GDC-0941	20.4	2.4	51.6	3.2	10000	33.6164
UM-UC-9	GDC-0941	2970	0.679	47.6	3.2	10000	2.27216
5637	Gemcitabine	13.7	4	87.3	3.2	10000	63.034
BC8149	Gemcitabine	18.7	1.36	79.6	3.2	10000	57.764
J82	Gemcitabine	119	0.56	67.4	3.2	10000	30.2533
SCaBER	Gemcitabine	2110	0.459	73.7	3.2	10000	10.2045
SW780	Gemcitabine	7.54	2.45	39.7	3.2	10000	33.494
T-24	Gemcitabine	10000	0.25	100	3.2	10000	0
TCCSUP	Gemcitabine	0.749	0.44	87.2	3.2	10000	76.8816
UM-UC-1	Gemcitabine	5.8	1.93	81	3.2	10000	74.0279
UM-UC-12	Gemcitabine	7.07	0.448	70.6	3.2	10000	52.8708
UM-UC-14	Gemcitabine	4.62	1.25	72.3	3.2	10000	66.3162
UM-UC-15	Gemcitabine	1880	4	42.4	3.2	10000	2.00461
UM-UC-17	Gemcitabine	48.7	2.35	70.5	3.2	10000	35.0451
UM-UC-18	Gemcitabine	25.8	1.89	74	3.2	10000	46.6369
UM-UC-3	Gemcitabine	13.2	0.575	64.6	3.2	10000	47.1545
UM-UC-5	Gemcitabine	10000	0.457	100	3.2	10000	0
UM-UC-6	Gemcitabine	6.48	0.939	58.3	3.2	10000	50.3281
UM-UC-9	Gemcitabine	3.75	1.47	31.3	3.2	10000	28.4394
5637	GSK2126458 (GSK458)	21.4	0.973	66.2	3.2	10000	47.2851
BC8149	GSK2126458 (GSK458)	7.96	0.901	73.1	3.2	10000	60.9972
J82	GSK2126458 (GSK458)	25.3	0.884	56.3	3.2	10000	37.4058
SCaBER	GSK2126458 (GSK458)	7.5	0.901	75.2	3.2	10000	63.1311
SW780	GSK2126458 (GSK458)	248	1.43	55	3.2	10000	13.8878
T-24	GSK2126458 (GSK458)	20.5	1.07	53.3	3.2	10000	36.664
TCCSUP	GSK2126458 (GSK458)	5.93	0.587	73.6	3.2	10000	59.425
UM-UC-1	GSK2126458 (GSK458)	23.7	1.25	68	3.2	10000	45.7549
UM-UC-12	GSK2126458 (GSK458)	11	0.747	63.5	3.2	10000	49.6587
UM-UC-14	GSK2126458 (GSK458)	29.9	0.766	70.4	3.2	10000	47.0126
UM-UC-15	GSK2126458 (GSK458)	0			3.2	10000	0
UM-UC-17	GSK2126458 (GSK458)	290	0.829	55.8	3.2	10000	14.1523
UM-UC-18	GSK2126458 (GSK458)	20.8	1.09	63.2	3.2	10000	44.5537
UM-UC-3	GSK2126458 (GSK458)	3.58	1.28	50.1	3.2	10000	47.5431
UM-UC-5	GSK2126458 (GSK458)	11.6	1.49	69.4	3.2	10000	56.6778
UM-UC-6	GSK2126458 (GSK458)	42.5	0.754	61.6	3.2	10000	36.1523
UM-UC-9	GSK2126458 (GSK458)	382	1.84	35.4	3.2	10000	5.97603
5637	GSK461364	0.64	0.25	52.5	3.2	10000	40.5293
BC8149	GSK461364	1630	0.25	100	3.2	10000	30.552
J82	GSK461364	777	0.394	44.9	3.2	10000	7.63987
SCaBER	GSK461364	10000	0.25	100	3.2	10000	0
SW780	GSK461364	1.44	1.79	50.4	3.2	10000	51.7546
T-24	GSK461364	54.3	4	13.9	3.2	10000	2.7332
TCCSUP	GSK461364	1.82	1.94	72.5	3.2	10000	73.0567
UM-UC-1	GSK461364	1.08	2.37	36.4	3.2	10000	37.3808
UM-UC-12	GSK461364	2.11	4	35.3	3.2	10000	36.0519
UM-UC-14	GSK461364	2.69	4	39.3	3.2	10000	40.1483
UM-UC-15	GSK461364	5100	0.464	100	3.2	10000	10.1042
UM-UC-17	GSK461364	2.66	1.2	74.4	3.2	10000	71.0836
UM-UC-18	GSK461364	1.62	1.68	41.5	3.2	10000	42.0958
UM-UC-3	GSK461364	0.888	0.32	47.2	3.2	10000	38.2001
UM-UC-5	GSK461364	1.26	4	11.9	3.2	10000	3.90751
UM-UC-6	GSK461364	2.53	4	48.6	3.2	10000	50.2012
UM-UC-9	GSK461364	0.799	2.64	45.9	3.2	10000	47.9333
5637	INK 128 (MLN0128), TAK228	273	0.25	100	3.2	10000	41.7356
BC8149	INK 128 (MLN0128), TAK228	11.3	0.25	100	3.2	10000	61.6212
J82	INK 128 (MLN0128), TAK228	0			3.2	10000	0
SCaBER	INK 128 (MLN0128), TAK228	103	0.25	100	3.2	10000	47.9799
SW780	INK 128 (MLN0128), TAK228	35.6	1.08	53.7	3.2	10000	30.9232
T-24	INK 128 (MLN0128), TAK228	10000	0.25	100	3.2	10000	0
TCCSUP	INK 128 (MLN0128), TAK228	0.649	0.25	77.6	3.2	10000	60.098
UM-UC-1	INK 128 (MLN0128), TAK228	6.79	0.262	80.9	3.2	10000	53.144
UM-UC-12	INK 128 (MLN0128), TAK228	245	0.25	100	3.2	10000	42.4284
UM-UC-14	INK 128 (MLN0128), TAK228	29.4	0.25	80.9	3.2	10000	45.1565
UM-UC-15	INK 128 (MLN0128), TAK228	10000	0.354	88.5	3.2	10000	0
UM-UC-17	INK 128 (MLN0128), TAK228	93.4	0.282	67.5	3.2	10000	32.2439
UM-UC-18	INK 128 (MLN0128), TAK228	62.3	0.25	90.8	3.2	10000	46.42
UM-UC-3	INK 128 (MLN0128), TAK228	84.3	0.27	84.4	3.2	10000	41.6437
UM-UC-5	INK 128 (MLN0128), TAK228	17.2	0.391	79.6	3.2	10000	51.929
UM-UC-6	INK 128 (MLN0128), TAK228	12.6	0.69	61.6	3.2	10000	46.663
UM-UC-9	INK 128 (MLN0128), TAK228	6.18	0.25	63.1	3.2	10000	41.0674
5637	MLN2238	37.5	2.48	88	3.2	10000	47.8996
BC8149	MLN2238	21.8	2.31	84.2	3.2	10000	55.0461
J82	MLN2238	72.7	3.72	79.6	3.2	10000	32.8953
SCaBER	MLN2238	48.3	2.59	85.6	3.2	10000	42.4779
SW780	MLN2238	39.4	1.96	83.6	3.2	10000	45.8582
T-24	MLN2238	1400	4	78.9	3.2	10000	5.6684
TCCSUP	MLN2238	69	3.09	81.4	3.2	10000	34.8261
UM-UC-1	MLN2238	54.7	2.83	82	3.2	10000	38.5757
UM-UC-12	MLN2238	29.1	2.61	85.8	3.2	10000	50.5841
UM-UC-14	MLN2238	87.8	1.83	82.5	3.2	10000	34.03
UM-UC-15	MLN2238	87	4	79.3	3.2	10000	30.3501
UM-UC-17	MLN2238	51.1	4	85.8	3.2	10000	40.2586
UM-UC-18	MLN2238	106	1.69	78.5	3.2	10000	30.2478
UM-UC-3	MLN2238	469	1.33	77.2	3.2	10000	15.0445
UM-UC-5	MLN2238	105	4	76.9	3.2	10000	27.2273
UM-UC-6	MLN2238	144	2.61	82.9	3.2	10000	26.6096
UM-UC-9	MLN2238	77.2	2.84	77.6	3.2	10000	32.0017
5637	MLN9708	8.58	1.56	84.2	3.2	10000	72.226
BC8149	MLN9708	8.87	1.46	81.8	3.2	10000	69.7305
J82	MLN9708	50.2	2.09	75.9	3.2	10000	37.8569
SCaBER	MLN9708	19.5	1.72	78.6	3.2	10000	54.7154
SW780	MLN9708	13.2	1.94	83.3	3.2	10000	64.3302
T-24	MLN9708	436	4	70.5	3.2	10000	12.1291
TCCSUP	MLN9708	17.9	1.33	88	3.2	10000	65.2754
UM-UC-1	MLN9708	21.8	1.8	78.7	3.2	10000	52.69
UM-UC-12	MLN9708	9.06	3.6	81.3	3.2	10000	66.6377
UM-UC-14	MLN9708	32.7	1.54	79.6	3.2	10000	47.749
UM-UC-15	MLN9708	74.1	4	80.7	3.2	10000	32.9276
UM-UC-17	MLN9708	16.5	4	90	3.2	10000	61.39
UM-UC-18	MLN9708	46	1.04	80.4	3.2	10000	45.772
UM-UC-3	MLN9708	239	1.6	73.4	3.2	10000	19.6526
UM-UC-5	MLN9708	51.7	4	69.6	3.2	10000	32.6135
UM-UC-6	MLN9708	42.6	2.21	78.1	3.2	10000	41.0886
UM-UC-9	MLN9708	34.3	1.6	76.1	3.2	10000	44.5948
5637	OTSSP167	3.3	1.02	70.7	3.2	10000	65.6012
BC8149	OTSSP167	1.45	0.926	72.4	3.2	10000	70.0106
J82	OTSSP167	9.63	2.95	65.9	3.2	10000	53.7977
SCaBER	OTSSP167	3.88	1.51	70	3.2	10000	66.3719
SW780	OTSSP167	1910	2.2	56.7	3.2	10000	3.04163
T-24	OTSSP167	49.8	4	52.4	3.2	10000	24.6911
TCCSUP	OTSSP167	8.14	1.19	67.1	3.2	10000	57.568
UM-UC-1	OTSSP167	7.82	2.57	67.2	3.2	10000	58.5665
UM-UC-12	OTSSP167	0			3.2	10000	0
UM-UC-14	OTSSP167	331	0.865	76	3.2	10000	19.9103
UM-UC-15	OTSSP167	5.72	0.399	79	3.2	10000	58.7283
UM-UC-17	OTSSP167	2.03	1.9	67.6	3.2	10000	68.0603
UM-UC-18	OTSSP167	22.7	2.35	67.7	3.2	10000	43.4554
UM-UC-3	OTSSP167	2.93	1.19	61.6	3.2	10000	58.9464
UM-UC-5	OTSSP167	11.1	4	68.3	3.2	10000	52.7868
UM-UC-6	OTSSP167	34.1	0.935	73.9	3.2	10000	46.7423
UM-UC-9	OTSSP167	3.02	4	50.9	3.2	10000	52.0511
5637	Paclitaxel, UM-0000029	0.64	0.275	87.9	3.2	10000	69.6052
BC8149	Paclitaxel, UM-0000029	1.22	1.16	47	3.2	10000	47.2814
J82	Paclitaxel, UM-0000029	115	1.01	29.9	3.2	10000	8.41618
SCaBER	Paclitaxel, UM-0000029	0.64	4	35.6	3.2	10000	36.6657
SW780	Paclitaxel, UM-0000029	19.7	2.14	70.7	3.2	10000	47.8566
T-24	Paclitaxel, UM-0000029	10000			3.2	10000	0
TCCSUP	Paclitaxel, UM-0000029	0.64	0.25	89.5	3.2	10000	68.9161
UM-UC-1	Paclitaxel, UM-0000029	0.989	1.24	54.4	3.2	10000	55.3859
UM-UC-12	Paclitaxel, UM-0000029	34.7	0.6	49.5	3.2	10000	29.7806
UM-UC-14	Paclitaxel, UM-0000029	10.9	0.809	69.6	3.2	10000	55.0777
UM-UC-15	Paclitaxel, UM-0000029	0			3.2	10000	0
UM-UC-17	Paclitaxel, UM-0000029	1.63	0.293	90.8	3.2	10000	68.7803
UM-UC-18	Paclitaxel, UM-0000029	0.738	1.45	54.8	3.2	10000	56.5801
UM-UC-3	Paclitaxel, UM-0000029	3.79	4	31.7	3.2	10000	30.5395
UM-UC-5	Paclitaxel, UM-0000029	7520	2.22	16.3	3.2	10000	5.445e-05
UM-UC-6	Paclitaxel, UM-0000029	1.17	2.53	48.7	3.2	10000	50.7242
UM-UC-9	Paclitaxel, UM-0000029	1.51	4	16.5	3.2	10000	11.8189
2D SCaBER	Panobinostat (LBH589)	13.55	8.812	98.339	0.64	10000	47.4975
2D TCCSUP	Panobinostat (LBH589)	6.155	1.651	98.772	0.64	10000	66.2974
2D UM-UC-3	Panobinostat (LBH589)	30.49	1.201	98.773	0.64	10000	44.3178
2D UM-UC-5	Panobinostat (LBH589)	3.168	10.61	97.615	0.64	10000	69.5591
2D UM-UC-6	Panobinostat (LBH589)	19.47	0.6553	100	0.64	10000	58.8363
2D UM-UC-9	Panobinostat (LBH589)	0.7783	1.693	97.448	0.64	10000	91.9025
5637	Panobinostat (LBH589)	36.5	2.26	71.5	3.2	10000	39.4722
BC8149	Panobinostat (LBH589)	33.6	2	67.8	3.2	10000	38.8045
J82	Panobinostat (LBH589)	124	0.705	64.3	3.2	10000	26.1589
SCaBER	Panobinostat (LBH589)	93	2.64	67.9	3.2	10000	26.0322
SW780	Panobinostat (LBH589)	627	2.95	62.8	3.2	10000	8.70976
T-24	Panobinostat (LBH589)	56.5	0.821	72.8	3.2	10000	39.7365
TCCSUP	Panobinostat (LBH589)	7.7	0.769	76.9	3.2	10000	62.9762
UM-UC-1	Panobinostat (LBH589)	167	1.88	69.3	3.2	10000	21.3703
UM-UC-12	Panobinostat (LBH589)	56.1	1.43	72.2	3.2	10000	36.0435
UM-UC-14	Panobinostat (LBH589)	49.8	1.43	71.8	3.2	10000	37.378
UM-UC-15	Panobinostat (LBH589)	3.99	0.608	71.2	3.2	10000	60.2539
UM-UC-17	Panobinostat (LBH589)	41.9	2.26	67.2	3.2	10000	35.2703
UM-UC-18	Panobinostat (LBH589)	42.9	1.09	70.6	3.2	10000	40.1016
UM-UC-3	Panobinostat (LBH589)	85.6	0.646	71.1	3.2	10000	35.1942
UM-UC-5	Panobinostat (LBH589)	106	4	60.1	3.2	10000	21.1058
UM-UC-6	Panobinostat (LBH589)	214	0.798	69.2	3.2	10000	22.1647
UM-UC-9	Panobinostat (LBH589)	80.3	1.63	62	3.2	10000	26.1554
5637	Ro3280	0.986	2.42	64.6	3.2	10000	66.7972
BC8149	Ro3280	0.843	0.767	47	3.2	10000	46.0729
J82	Ro3280	1.02	0.394	24.2	3.2	10000	17.0834
SCaBER	Ro3280	0.64	0.25	30.9	3.2	10000	21.4036
SW780	Ro3280	4.06	0.731	58	3.2	10000	50.7891
T-24	Ro3280	110	0.282	48	3.2	10000	20.4708
TCCSUP	Ro3280	4.07	1.31	75.9	3.2	10000	70.5424
UM-UC-1	Ro3280	0.64	0.25	30	3.2	10000	20.5226
UM-UC-12	Ro3280	12.6	4	42.8	3.2	10000	31.2698
UM-UC-14	Ro3280	4.57	1.08	47.1	3.2	10000	42.7733
UM-UC-15	Ro3280	0			3.2	10000	0
UM-UC-17	Ro3280	3.28	0.817	74	3.2	10000	66.6943
UM-UC-18	Ro3280	3.14	1.06	42.6	3.2	10000	39.8088
UM-UC-3	Ro3280	0.64	0.336	49.1	3.2	10000	41.3431
UM-UC-5	Ro3280	0.64	4	22.8	3.2	10000	20.945
UM-UC-6	Ro3280	0.64	0.25	47.7	3.2	10000	36.5268
UM-UC-9	Ro3280	0.64	1.21	41.4	3.2	10000	42.3735
5637	SN-38	0.64	0.25	100	3.2	10000	76.4499
BC8149	SN-38	0.64	0.398	94.5	3.2	10000	81.7099
J82	SN-38	29.1	0.52	90.7	3.2	10000	57.7364
SCaBER	SN-38	327	0.346	100	3.2	10000	39.4431
SW780	SN-38	49.9	2.22	25.7	3.2	10000	10.1102
T-24	SN-38	1840	0.25	100	3.2	10000	29.8222
TCCSUP	SN-38	0.846	0.473	91	3.2	10000	80.6153
UM-UC-1	SN-38	1.69	0.833	79.1	3.2	10000	74.5214
UM-UC-12	SN-38	1.56	0.307	95.5	3.2	10000	73.2549
UM-UC-14	SN-38	68	0.25	100	3.2	10000	50.6234
UM-UC-15	SN-38	401	4	54.4	3.2	10000	9.67346
UM-UC-17	SN-38	69.6	0.459	82	3.2	10000	44.0617
UM-UC-18	SN-38	1.05	0.556	89.9	3.2	10000	81.178
UM-UC-3	SN-38	8.31	0.505	84.6	3.2	10000	63.5599
UM-UC-5	SN-38	58.8	1.9	60.4	3.2	10000	28.2179
UM-UC-6	SN-38	12.5	0.65	75	3.2	10000	56.335
UM-UC-9	SN-38	1700	4	23.8	3.2	10000	0.942525
5637	SNX-2112 (PF-04928473)	18.3	1.66	75.7	3.2	10000	53.8319
BC8149	SNX-2112 (PF-04928473)	14.9	0.935	76.5	3.2	10000	58.674
J82	SNX-2112 (PF-04928473)	318	4	65.7	3.2	10000	13.5487
SCaBER	SNX-2112 (PF-04928473)	32.3	1.66	72.4	3.2	10000	42.9484
SW780	SNX-2112 (PF-04928473)	1840	1.82	57.6	3.2	10000	3.34998
T-24	SNX-2112 (PF-04928473)	81.4	1.19	63.3	3.2	10000	27.6414
TCCSUP	SNX-2112 (PF-04928473)	24	1.58	73.8	3.2	10000	48.4875
UM-UC-1	SNX-2112 (PF-04928473)	62.7	4	65.4	3.2	10000	28.4831
UM-UC-12	SNX-2112 (PF-04928473)	36.3	0.719	69	3.2	10000	44.0689
UM-UC-14	SNX-2112 (PF-04928473)	42.4	2.34	66.5	3.2	10000	34.6418
UM-UC-15	SNX-2112 (PF-04928473)	72.1	4	66.4	3.2	10000	27.3946
UM-UC-17	SNX-2112 (PF-04928473)	27.9	2.52	46.4	3.2	10000	26.9264
UM-UC-18	SNX-2112 (PF-04928473)	53.4	1.43	74.8	3.2	10000	38.1439
UM-UC-3	SNX-2112 (PF-04928473)	16.1	1.16	72.2	3.2	10000	55.448
UM-UC-5	SNX-2112 (PF-04928473)	71.5	4	65.8	3.2	10000	27.2329
UM-UC-6	SNX-2112 (PF-04928473)	78.7	4	58.2	3.2	10000	23.1019
UM-UC-9	SNX-2112 (PF-04928473)	77.4	4	55.9	3.2	10000	22.2961
5637	Torin 2	36.2	0.487	72.3	3.2	10000	43.8965
BC8149	Torin 2	5.81	0.358	82.4	3.2	10000	59.4759
J82	Torin 2	48.3	0.3	64.7	3.2	10000	34.3336
SCaBER	Torin 2	14.2	0.415	71.1	3.2	10000	48.1374
SW780	Torin 2	736	0.687	51.5	3.2	10000	7.78116
T-24	Torin 2	2170	4	41.3	3.2	10000	1.62213
TCCSUP	Torin 2	22.7	0.314	86.1	3.2	10000	51.8072
UM-UC-1	Torin 2	1.88	0.25	79.3	3.2	10000	57.1871
UM-UC-12	Torin 2	645	0.302	100	3.2	10000	34.9234
UM-UC-14	Torin 2	2660	0.25	100	3.2	10000	27.6343
UM-UC-15	Torin 2	10000	4	98	3.2	10000	0
UM-UC-17	Torin 2	1880	0.25	100	3.2	10000	29.6932
UM-UC-18	Torin 2	4.01	0.25	76.7	3.2	10000	52.1473
UM-UC-3	Torin 2	17.1	0.525	55.7	3.2	10000	38.1622
UM-UC-5	Torin 2	13.2	0.724	68.5	3.2	10000	51.972
UM-UC-6	Torin 2	200	0.707	66.9	3.2	10000	22.5721
UM-UC-9	Torin 2	10000	0.185	100	3.2	10000	0
5637	Triapine	2.52	4	82.3	3.2	10000	82.9163
BC8149	Triapine	20.5	0.532	82.4	3.2	10000	55.6652
J82	Triapine	1040	4	28.4	3.2	10000	2.1129
SCaBER	Triapine	0			3.2	10000	0
SW780	Triapine	27.2	2.09	82.5	3.2	10000	50.7784
T-24	Triapine	0			3.2	10000	0
TCCSUP	Triapine	4.37	1.53	78.4	3.2	10000	73.0714
UM-UC-1	Triapine	1.73	1.96	69	3.2	10000	69.9154
UM-UC-12	Triapine	752	3.22	49.9	3.2	10000	5.82238
UM-UC-14	Triapine	604	4	75.7	3.2	10000	10.5948
UM-UC-15	Triapine	0			3.2	10000	0
UM-UC-17	Triapine	8.89	3.71	79.3	3.2	10000	65.2856
UM-UC-18	Triapine	29.5	0.735	71.4	3.2	10000	47.5956
UM-UC-3	Triapine	142	0.67	81.8	3.2	10000	34.4729
UM-UC-5	Triapine	5510	1.94	100	3.2	10000	1.51225
UM-UC-6	Triapine	1210	4	59.2	3.2	10000	4.72392
UM-UC-9	Triapine	1.91	4	39	3.2	10000	40.3018
5637	Vinblastine sulfate	17.1	1.58	74.9	3.2	10000	54.6136
BC8149	Vinblastine sulfate	45.8	1.9	71.6	3.2	10000	37.1451
J82	Vinblastine sulfate	3350	0.25	100	3.2	10000	26.2913
SCaBER	Vinblastine sulfate	2570	0.25	100	3.2	10000	27.8365
SW780	Vinblastine sulfate	127	0.496	76	3.2	10000	35.9874
T-24	Vinblastine sulfate	10000	0.25	100	3.2	10000	0
TCCSUP	Vinblastine sulfate	17	0.824	86.4	3.2	10000	63.8063
UM-UC-1	Vinblastine sulfate	11.8	0.878	68.4	3.2	10000	54.0839
UM-UC-12	Vinblastine sulfate	181	1.78	81.8	3.2	10000	24.8916
UM-UC-14	Vinblastine sulfate	17.5	0.698	75.4	3.2	10000	54.5219
UM-UC-15	Vinblastine sulfate	8920	4	29	3.2	10000	0.00681504
UM-UC-17	Vinblastine sulfate	21.3	4	76.3	3.2	10000	48.3566
UM-UC-18	Vinblastine sulfate	0.64	0.727	29.6	3.2	10000	27.5449
UM-UC-3	Vinblastine sulfate	33	1.27	65.6	3.2	10000	39.4524
UM-UC-5	Vinblastine sulfate	1840	0.25	100	3.2	10000	29.8222
UM-UC-6	Vinblastine sulfate	22.6	1.67	60	3.2	10000	39.2773
UM-UC-9	Vinblastine sulfate	3.84	0.856	36.2	3.2	10000	31.5611
5637	YM155 (Sepantronium Bromide)	3.34	4	87.5	3.2	10000	86.2487
BC8149	YM155 (Sepantronium Bromide)	7.56	2.21	82.5	3.2	10000	73.0974
J82	YM155 (Sepantronium Bromide)	2660	0.863	54	3.2	10000	2.74723
SCaBER	YM155 (Sepantronium Bromide)	86.6	2.63	77	3.2	10000	30.5479
SW780	YM155 (Sepantronium Bromide)	32	2.15	77.7	3.2	10000	45.1645
T-24	YM155 (Sepantronium Bromide)	277	4	66.5	3.2	10000	14.7993
TCCSUP	YM155 (Sepantronium Bromide)	4.12	2.61	87.3	3.2	10000	83.377
UM-UC-1	YM155 (Sepantronium Bromide)	10.3	3.07	81.6	3.2	10000	65.1396
UM-UC-12	YM155 (Sepantronium Bromide)	8.05	1.99	80.6	3.2	10000	70.6595
UM-UC-14	YM155 (Sepantronium Bromide)	2400	1	77.3	3.2	10000	5.0226
UM-UC-15	YM155 (Sepantronium Bromide)	13.9	2.01	75.9	3.2	10000	57.4532
UM-UC-17	YM155 (Sepantronium Bromide)	21.7	1.52	82.5	3.2	10000	56.5382
UM-UC-18	YM155 (Sepantronium Bromide)	47.9	0.966	85.6	3.2	10000	49.1633
UM-UC-3	YM155 (Sepantronium Bromide)	3.29	4	83.3	3.2	10000	82.5633
UM-UC-5	YM155 (Sepantronium Bromide)	8.32	2.39	80	3.2	10000	68.97
UM-UC-6	YM155 (Sepantronium Bromide)	29.2	1.79	88	3.2	10000	53.9604
UM-UC-9	YM155 (Sepantronium Bromide)	11.4	2.76	82.1	3.2	10000	64.1433

## Sheet: Semi-active
Cell Line	Drug	IC50 (nM)	Hill slope	Maximum response (%)	Min Dose (nM)	Max Dose (nM)	DSS3
5637	Alisertib (MLN8237), alisertib	6.33	1.46	66.2	3.2	10000	59.5777
BC8149	Alisertib (MLN8237), alisertib	21.9	1.05	50.3	3.2	10000	33.5071
J82	Alisertib (MLN8237), alisertib	0			3.2	10000	0
SCaBER	Alisertib (MLN8237), alisertib	39	1.3	27.4	3.2	10000	11.7895
SW780	Alisertib (MLN8237), alisertib	113	4	21.7	3.2	10000	5.65566
T-24	Alisertib (MLN8237), alisertib	2410	4	17.9	3.2	10000	0.30582
TCCSUP	Alisertib (MLN8237), alisertib	6.91	1.26	77.9	3.2	10000	68.1153
UM-UC-1	Alisertib (MLN8237), alisertib	28.3	1.64	53.2	3.2	10000	31.9611
UM-UC-12	Alisertib (MLN8237), alisertib	19	1.17	43.6	3.2	10000	29.1135
UM-UC-14	Alisertib (MLN8237), alisertib	85	1.34	41.3	3.2	10000	15.7777
UM-UC-15	Alisertib (MLN8237), alisertib	161	4	20.4	3.2	10000	4.27357
UM-UC-17	Alisertib (MLN8237), alisertib	81.5	4	46.3	3.2	10000	17.8223
UM-UC-18	Alisertib (MLN8237), alisertib	47.4	0.991	45.9	3.2	10000	23.0511
UM-UC-3	Alisertib (MLN8237), alisertib	6.89	1.36	51	3.2	10000	45.2014
UM-UC-5	Alisertib (MLN8237), alisertib	27.5	1.71	31	3.2	10000	16.3745
UM-UC-6	Alisertib (MLN8237), alisertib	65	1.84	52.2	3.2	10000	23.0931
UM-UC-9	Alisertib (MLN8237), alisertib	120	4	30.9	3.2	10000	9.29249
5637	AMG-900	0.64	0.495	86.1	3.2	10000	78.3657
BC8149	AMG-900	2930	0.25	100	3.2	10000	27.0688
J82	AMG-900	1670	4	5.5	3.2	10000	0
SCaBER	AMG-900	9030	0.25	100	3.2	10000	20.7791
SW780	AMG-900	10000			3.2	10000	0
T-24	AMG-900	10000	0.25	100	3.2	10000	0
TCCSUP	AMG-900	0.64	0.625	86.2	3.2	10000	81.4017
UM-UC-1	AMG-900	0.64	0.25	67.3	3.2	10000	52.3162
UM-UC-12	AMG-900	0.64	0.25	38.2	3.2	10000	28.238
UM-UC-14	AMG-900	0.64	0.25	73.4	3.2	10000	56.9853
UM-UC-15	AMG-900	0			3.2	10000	0
UM-UC-17	AMG-900	10000	0.0997	100	3.2	10000	0
UM-UC-18	AMG-900	16	0.0447	100	3.2	10000	47.4311
UM-UC-3	AMG-900	10000	0.25	100	3.2	10000	0
UM-UC-5	AMG-900	0			3.2	10000	0
UM-UC-6	AMG-900	0.64	0.332	52.9	3.2	10000	44.5532
UM-UC-9	AMG-900	6810	4	25.4	3.2	10000	0.034823
5637	AZD2014	113	0.789	71.8	3.2	10000	30.5013
BC8149	AZD2014	70.3	0.414	83.8	3.2	10000	44.4727
J82	AZD2014	325	0.646	55.9	3.2	10000	14.2713
SCaBER	AZD2014	76.8	0.567	64.3	3.2	10000	33.1367
SW780	AZD2014	379	1.11	60.2	3.2	10000	12.88
T-24	AZD2014	10000	0.25	100	3.2	10000	0
TCCSUP	AZD2014	48	1.02	79	3.2	10000	44.381
UM-UC-1	AZD2014	72.4	1.13	70.9	3.2	10000	33.2627
UM-UC-12	AZD2014	98.5	0.916	60.5	3.2	10000	25.1809
UM-UC-14	AZD2014	238	1.23	71.1	3.2	10000	19.838
UM-UC-15	AZD2014	0			3.2	10000	0
UM-UC-17	AZD2014	489	1.85	43.9	3.2	10000	6.8901
UM-UC-18	AZD2014	352	0.712	74.8	3.2	10000	20.21
UM-UC-3	AZD2014	173	1.05	48.4	3.2	10000	14.4563
UM-UC-5	AZD2014	76.2	0.727	59.9	3.2	10000	28.5386
UM-UC-6	AZD2014	162	0.799	63.9	3.2	10000	22.5534
UM-UC-9	AZD2014	495	0.666	56.1	3.2	10000	11.4145
5637	AZD4547	6.72	2.5	77.4	3.2	10000	70.2461
BC8149	AZD4547	14.1	1.36	52.2	3.2	10000	39.3315
J82	AZD4547	0			3.2	10000	0
SCaBER	AZD4547	4.81	1.55	39.2	3.2	10000	36.0886
SW780	AZD4547	35.9	1.42	56.8	3.2	10000	32.1698
T-24	AZD4547	1710	4	28.8	3.2	10000	1.292
TCCSUP	AZD4547	12.4	4	84.5	3.2	10000	62.9033
UM-UC-1	AZD4547	7.12	2.3	69.8	3.2	10000	62.8674
UM-UC-12	AZD4547	435	1	18.6	3.2	10000	1.20297
UM-UC-14	AZD4547	18	1.1	41.9	3.2	10000	28.191
UM-UC-15	AZD4547	0			3.2	10000	0
UM-UC-17	AZD4547	24.1	3.85	63.2	3.2	10000	38.6113
UM-UC-18	AZD4547	34.7	4	12.2	3.2	10000	1.83985
UM-UC-3	AZD4547	2000	4	100	3.2	10000	5.06567
UM-UC-5	AZD4547	29.5	0.25	31.5	3.2	10000	13.3243
UM-UC-6	AZD4547	44.9	4	8.15	3.2	10000	0
UM-UC-9	AZD4547	0.968	3.61	29	3.2	10000	28.8518
5637	AZD8055	107	0.837	68.2	3.2	10000	28.8263
BC8149	AZD8055	14.9	0.364	75.1	3.2	10000	49.1115
J82	AZD8055	69.3	1.2	46.9	3.2	10000	20.3216
SCaBER	AZD8055	27.9	0.895	49.1	3.2	10000	30.4341
SW780	AZD8055	127	1.28	46.6	3.2	10000	15.603
T-24	AZD8055	366	0.697	22	3.2	10000	1.91103
TCCSUP	AZD8055	34.9	0.545	82	3.2	10000	51.0821
UM-UC-1	AZD8055	44.4	1.22	57.4	3.2	10000	30.6937
UM-UC-12	AZD8055	95.9	0.491	53.2	3.2	10000	24.101
UM-UC-14	AZD8055	170	1.44	48.1	3.2	10000	14.1125
UM-UC-15	AZD8055	271	4	22.2	3.2	10000	3.74808
UM-UC-17	AZD8055	365	1.97	49.8	3.2	10000	9.66145
UM-UC-18	AZD8055	71.5	1.32	52.4	3.2	10000	22.9092
UM-UC-3	AZD8055	75.6	0.593	57.4	3.2	10000	28.124
UM-UC-5	AZD8055	68.8	1.04	56.1	3.2	10000	25.8819
UM-UC-6	AZD8055	59.7	0.928	52.4	3.2	10000	25.3354
UM-UC-9	AZD8055	109	1.99	40.5	3.2	10000	13.7123
5637	ceritinib	39	0.42	100	3.2	10000	58.6662
BC8149	ceritinib	198	0.439	100	3.2	10000	43.4521
J82	ceritinib	1110	2.2	75.8	3.2	10000	7.33201
SCaBER	ceritinib	716	0.59	100	3.2	10000	23.4274
SW780	ceritinib	828	1.66	82.2	3.2	10000	10.7117
T-24	ceritinib	8360	4	100	3.2	10000	0.224196
TCCSUP	ceritinib	12.5	1.16	78.3	3.2	10000	62.7504
UM-UC-1	ceritinib	48	1.45	71	3.2	10000	37.3347
UM-UC-12	ceritinib	796	0.25	100	3.2	10000	34.9576
UM-UC-14	ceritinib	149	0.55	87.2	3.2	10000	39.6787
UM-UC-15	ceritinib	2540	4	73.5	3.2	10000	2.68856
UM-UC-17	ceritinib	201	1.29	86.8	3.2	10000	26.8545
UM-UC-18	ceritinib	34	0.419	87	3.2	10000	52.2237
UM-UC-3	ceritinib	6390	0.469	100	3.2	10000	8.59251
UM-UC-5	ceritinib	2630	4	72.7	3.2	10000	2.53237
UM-UC-6	ceritinib	2210	0.8	100	3.2	10000	9.34138
UM-UC-9	ceritinib	2770	1.18	87	3.2	10000	4.64942
5637	Gedatolisib	43.4	0.414	100	0.64	2000	42.6261
BC8149	Gedatolisib	18.06	0.643	86.5	0.64	2000	44.3877
J82	Gedatolisib	292	4	18.6	0.64	2000	0.680231
SCaBER	Gedatolisib	43.6	0.862	83.4	0.64	2000	27.2844
SW780	Gedatolisib	11.26	0.336	100	0.64	2000	53.7677
T-24	Gedatolisib	42.4	4	15.5	0.64	2000	1.99437
TCCSUP	Gedatolisib	9.26	0.448	100	0.64	2000	57.6268
UM-UC-1	Gedatolisib	9.54	0.569	95	0.64	2000	56.2181
UM-UC-12	Gedatolisib	438	1.73	86.3	0.64	2000	4.84395
UM-UC-14	Gedatolisib	1388	0.787	100	0.64	2000	3.39586
UM-UC-15	Gedatolisib	1452	0.673	100	0.64	2000	4.20492
UM-UC-17	Gedatolisib	90.4	0.573	100	0.64	2000	29.6491
UM-UC-18	Gedatolisib	47.6	1.04	74.2	0.64	2000	21.6177
UM-UC-3	Gedatolisib	21.4	1.27	55.3	0.64	2000	20.8747
UM-UC-5	Gedatolisib	13.46	0.463	82	0.64	2000	44.3872
UM-UC-6	Gedatolisib	394	0.637	100	0.64	2000	12.4407
UM-UC-9	Gedatolisib	8.74	0.926	61.8	0.64	2000	34.8537
5637	Ispinesib (SB-715992)	2.64	4	69	3.2	10000	70.3145
BC8149	Ispinesib (SB-715992)	4170	0.261	87.7	3.2	10000	20.594
J82	Ispinesib (SB-715992)	10000	4	51.5	3.2	10000	0
SCaBER	Ispinesib (SB-715992)	10000	0.25	100	3.2	10000	0
SW780	Ispinesib (SB-715992)	4470	0.573	89.7	3.2	10000	6.68907
T-24	Ispinesib (SB-715992)	541	0.595	24.2	3.2	10000	1.77795
TCCSUP	Ispinesib (SB-715992)	1.82	1.12	67.3	3.2	10000	65.7879
UM-UC-1	Ispinesib (SB-715992)	2.3	2.93	45.5	3.2	10000	46.7474
UM-UC-12	Ispinesib (SB-715992)	5.24	2.22	45.8	3.2	10000	43.1545
UM-UC-14	Ispinesib (SB-715992)	17.3	2.28	63.1	3.2	10000	44.0215
UM-UC-15	Ispinesib (SB-715992)	10000	4	100	3.2	10000	0
UM-UC-17	Ispinesib (SB-715992)	4.42	1.31	66.9	3.2	10000	62.1077
UM-UC-18	Ispinesib (SB-715992)	3.18	4	31.7	3.2	10000	31.1331
UM-UC-3	Ispinesib (SB-715992)	3.02	4	30.3	3.2	10000	29.6261
UM-UC-5	Ispinesib (SB-715992)	10000	0.319	100	3.2	10000	0
UM-UC-6	Ispinesib (SB-715992)	109	0.515	51.4	3.2	10000	21.4856
UM-UC-9	Ispinesib (SB-715992)	0.64	0.25	7.24	3.2	10000	0
5637	KX2-391	2.16	1.38	65.6	3.2	10000	64.6924
BC8149	KX2-391	16.7	3.64	42.2	3.2	10000	28.2994
J82	KX2-391	8.08	4	10.4	3.2	10000	0.51671
SCaBER	KX2-391	7.5	0.898	26.6	3.2	10000	18.666
SW780	KX2-391	79.5	2.35	57.8	3.2	10000	23.5426
T-24	KX2-391	3230	0.799	54.3	3.2	10000	2.41133
TCCSUP	KX2-391	1.44	1.47	68.1	3.2	10000	68.5513
UM-UC-1	KX2-391	3.51	4	41.6	3.2	10000	41.7836
UM-UC-12	KX2-391	1520	0.333	99.4	3.2	10000	27.4358
UM-UC-14	KX2-391	9.39	1.59	73.9	3.2	10000	63.0945
UM-UC-15	KX2-391	10000			3.2	10000	0
UM-UC-17	KX2-391	5.49	1.31	70.5	3.2	10000	63.8353
UM-UC-18	KX2-391	0			3.2	10000	0
UM-UC-3	KX2-391	21.9	0.845	35	3.2	10000	20.5936
UM-UC-5	KX2-391	134	0.581	41.8	3.2	10000	13.7702
UM-UC-6	KX2-391	7.58	1.66	54.2	3.2	10000	48.0872
UM-UC-9	KX2-391	10000	0.432	100	3.2	10000	0
5637	LY3023414	77.7	0.772	76.3	3.2	10000	38.0934
BC8149	LY3023414	14.8	0.597	83.8	3.2	10000	60.4601
J82	LY3023414	339	1.89	67.6	3.2	10000	14.5514
SCaBER	LY3023414	135	1.02	73	3.2	10000	27.3992
SW780	LY3023414	8560	0.685	100	3.2	10000	3.47141
T-24	LY3023414	612	1.66	67.1	3.2	10000	10.3158
TCCSUP	LY3023414	25.6	1.13	72.4	3.2	10000	48.5488
UM-UC-1	LY3023414	172	0.797	72.5	3.2	10000	25.9285
UM-UC-12	LY3023414	13.9	0.545	64.6	3.2	10000	46.3394
UM-UC-14	LY3023414	152	0.581	80	3.2	10000	34.3464
UM-UC-15	LY3023414	473	4	63.4	3.2	10000	10.31
UM-UC-17	LY3023414	423	0.748	81	3.2	10000	20.1547
UM-UC-18	LY3023414	106	0.827	76.5	3.2	10000	33.4633
UM-UC-3	LY3023414	153	0.676	69.1	3.2	10000	26.755
UM-UC-5	LY3023414	227	0.844	77.3	3.2	10000	24.5141
UM-UC-6	LY3023414	105	1.01	67.8	3.2	10000	27.8263
UM-UC-9	LY3023414	387	4	39.7	3.2	10000	6.88173
5637	Methotrexate	10.5	4	59.8	3.2	10000	46.9528
BC8149	Methotrexate	243	1.55	23.6	3.2	10000	3.93711
J82	Methotrexate	1950	0.925	20.4	3.2	10000	0.268616
SCaBER	Methotrexate	96.8	4	13.1	3.2	10000	1.67945
SW780	Methotrexate	34.7	2.15	51.8	3.2	10000	28.4941
T-24	Methotrexate	0			3.2	10000	0
TCCSUP	Methotrexate	23	1.67	63	3.2	10000	41.2074
UM-UC-1	Methotrexate	14.5	4	52.1	3.2	10000	37.0489
UM-UC-12	Methotrexate	0			3.2	10000	0
UM-UC-14	Methotrexate	2.87	4	58.8	3.2	10000	60.1448
UM-UC-15	Methotrexate	0			3.2	10000	0
UM-UC-17	Methotrexate	5.66	1.76	66.5	3.2	10000	61.3471
UM-UC-18	Methotrexate	106	1.72	61.3	3.2	10000	22.9469
UM-UC-3	Methotrexate	82.8	4	58.3	3.2	10000	22.6716
UM-UC-5	Methotrexate	0			3.2	10000	0
UM-UC-6	Methotrexate	73.2	4	41.3	3.2	10000	16.3719
UM-UC-9	Methotrexate	29.3	2.09	53.9	3.2	10000	31.5866
5637	Onalespib, Onalespib lactate	54.4	4	88.2	3.2	10000	40.4093
BC8149	Onalespib, Onalespib lactate	72.8	4	88.8	3.2	10000	36.4082
J82	Onalespib, Onalespib lactate	667	2.96	74.7	3.2	10000	10.1057
SCaBER	Onalespib, Onalespib lactate	51.5	1.39	92.3	3.2	10000	48.6823
SW780	Onalespib, Onalespib lactate	2080	4	100	3.2	10000	4.84551
T-24	Onalespib, Onalespib lactate	318	0.51	100	3.2	10000	36.968
TCCSUP	Onalespib, Onalespib lactate	116	1.23	96	3.2	10000	38.4118
UM-UC-1	Onalespib, Onalespib lactate	133	2.44	88	3.2	10000	29.5326
UM-UC-12	Onalespib, Onalespib lactate	653	1.38	100	3.2	10000	16.5843
UM-UC-14	Onalespib, Onalespib lactate	106	2.37	87	3.2	10000	32.2484
UM-UC-15	Onalespib, Onalespib lactate	232	2.23	88.1	3.2	10000	23.1437
UM-UC-17	Onalespib, Onalespib lactate	94.1	4	65.9	3.2	10000	24.4039
UM-UC-18	Onalespib, Onalespib lactate	35.9	1.35	93	3.2	10000	55.6798
UM-UC-3	Onalespib, Onalespib lactate	124	1.71	89.9	3.2	10000	32.7302
UM-UC-5	Onalespib, Onalespib lactate	291	4	77.1	3.2	10000	16.7768
UM-UC-6	Onalespib, Onalespib lactate	122	4	83.4	3.2	10000	27.6645
UM-UC-9	Onalespib, Onalespib lactate	77.4	4	60.2	3.2	10000	24.0879
5637	Pelitinib (EKB-569)	60.7	0.96	93.6	3.2	10000	50.2214
BC8149	Pelitinib (EKB-569)	511	0.676	81.1	3.2	10000	19.1935
J82	Pelitinib (EKB-569)	10000	0.25	100	3.2	10000	0
SCaBER	Pelitinib (EKB-569)	50.5	0.533	79.5	3.2	10000	46.1725
SW780	Pelitinib (EKB-569)	3010	4	67.3	3.2	10000	1.90118
T-24	Pelitinib (EKB-569)	102	0.282	80.4	3.2	10000	38.5799
TCCSUP	Pelitinib (EKB-569)	388	0.625	87	3.2	10000	25.0963
UM-UC-1	Pelitinib (EKB-569)	4580	1.48	94.1	3.2	10000	2.3753
UM-UC-12	Pelitinib (EKB-569)	24.4	0.446	71.6	3.2	10000	45.6124
UM-UC-14	Pelitinib (EKB-569)	3060	0.497	100	3.2	10000	12.5038
UM-UC-15	Pelitinib (EKB-569)	2.87	4	21.4	3.2	10000	18.4876
UM-UC-17	Pelitinib (EKB-569)	4310	1.25	100	3.2	10000	3.28727
UM-UC-18	Pelitinib (EKB-569)	125	0.89	67.5	3.2	10000	26.3949
UM-UC-3	Pelitinib (EKB-569)	782	0.342	79	3.2	10000	24.5633
UM-UC-5	Pelitinib (EKB-569)	357	4	76.3	3.2	10000	14.8134
UM-UC-6	Pelitinib (EKB-569)	947	0.437	100	3.2	10000	26.3057
UM-UC-9	Pelitinib (EKB-569)	171	0.615	55.2	3.2	10000	19.0787
5637	PH-797804	0.64	0.25	95.8	3.2	10000	73.4567
BC8149	PH-797804	0.64	0.279	30.3	3.2	10000	21.782
J82	PH-797804	14.9	4	8.69	3.2	10000	0
SCaBER	PH-797804	15.5	0.86	46.2	3.2	10000	33.8818
SW780	PH-797804	10000			3.2	10000	0
T-24	PH-797804	0.64	0.25	19.9	3.2	10000	9.72169
TCCSUP	PH-797804	0.64	0.25	82.5	3.2	10000	63.7915
UM-UC-1	PH-797804	0.64	0.25	68.7	3.2	10000	53.3962
UM-UC-12	PH-797804	0.64	0.675	53.1	3.2	10000	51.8775
UM-UC-14	PH-797804	0.64	0.25	68.2	3.2	10000	53.0111
UM-UC-15	PH-797804	85.2	4	34.4	3.2	10000	12.3761
UM-UC-17	PH-797804	0			3.2	10000	0
UM-UC-18	PH-797804	0			3.2	10000	0
UM-UC-3	PH-797804	10000	0.25	100	3.2	10000	0
UM-UC-5	PH-797804	0			3.2	10000	0
UM-UC-6	PH-797804	4.46	1.88	57.1	3.2	10000	54.5552
UM-UC-9	PH-797804	230	4	10.8	3.2	10000	0.240387
5637	Pomalidomide	1.79	1.65	86.6	3.2	10000	85.4278
BC8149	Pomalidomide	3.3	4	75.7	3.2	10000	75.5927
J82	Pomalidomide	0			3.2	10000	0
SCaBER	Pomalidomide	4.35	1.32	64.6	3.2	10000	60.1868
SW780	Pomalidomide	0			3.2	10000	0
T-24	Pomalidomide	11.8	4	35.6	3.2	10000	25.8216
TCCSUP	Pomalidomide	4.98	3.77	73.5	3.2	10000	70.3018
UM-UC-1	Pomalidomide	2.51	4	9.95	3.2	10000	0
UM-UC-12	Pomalidomide	0			3.2	10000	0
UM-UC-14	Pomalidomide	0			3.2	10000	0
UM-UC-15	Pomalidomide	3.2	4	31.4	3.2	10000	30.765
UM-UC-17	Pomalidomide	8.61	4	27.1	3.2	10000	20.0156
UM-UC-18	Pomalidomide	0			3.2	10000	0
UM-UC-3	Pomalidomide	4.03	4	27	3.2	10000	24.4765
UM-UC-5	Pomalidomide	2680	4	11.4	3.2	10000	0.0213436
UM-UC-6	Pomalidomide	0.64	0.25	8.52	3.2	10000	0
UM-UC-9	Pomalidomide	0			3.2	10000	0
5637	Raloxifene HCl, raloxifene	13.3	4	82.4	3.2	10000	60.1533
BC8149	Raloxifene HCl, raloxifene	81.4	4	81.2	3.2	10000	31.914
J82	Raloxifene HCl, raloxifene	4470	2.03	21.4	3.2	10000	0.084645
SCaBER	Raloxifene HCl, raloxifene	1740	1.22	80.1	3.2	10000	6.34418
SW780	Raloxifene HCl, raloxifene	471	4	69.3	3.2	10000	11.3576
T-24	Raloxifene HCl, raloxifene	8940	4	100	3.2	10000	0.162341
TCCSUP	Raloxifene HCl, raloxifene	26	1.97	81.6	3.2	10000	51.258
UM-UC-1	Raloxifene HCl, raloxifene	183	3.22	81.1	3.2	10000	22.7934
UM-UC-12	Raloxifene HCl, raloxifene	99	2.3	79	3.2	10000	30.1272
UM-UC-14	Raloxifene HCl, raloxifene	1780	4	19.5	3.2	10000	0.593528
UM-UC-15	Raloxifene HCl, raloxifene	300	4	73.6	3.2	10000	15.7374
UM-UC-17	Raloxifene HCl, raloxifene	318	4	75.7	3.2	10000	15.6851
UM-UC-18	Raloxifene HCl, raloxifene	197	1.23	64.7	3.2	10000	19.3737
UM-UC-3	Raloxifene HCl, raloxifene	16.6	1.47	76.9	3.2	10000	57.1203
UM-UC-5	Raloxifene HCl, raloxifene	118	1.37	82.8	3.2	10000	31.7202
UM-UC-6	Raloxifene HCl, raloxifene	398	4	76.9	3.2	10000	14.0167
UM-UC-9	Raloxifene HCl, raloxifene	172	2.71	72	3.2	10000	21.1054
5637	SB743921 HCl	0.64	0.264	66.4	3.2	10000	52.4734
BC8149	SB743921 HCl	0			3.2	10000	0
J82	SB743921 HCl	10000	4	100	3.2	10000	0
SCaBER	SB743921 HCl	0			3.2	10000	0
SW780	SB743921 HCl	10000	0.25	100	3.2	10000	0
T-24	SB743921 HCl	14.6	4	6.5	3.2	10000	0
TCCSUP	SB743921 HCl	0.64	0.803	59.4	3.2	10000	59.0995
UM-UC-1	SB743921 HCl	0.64	0.874	45.2	3.2	10000	45.3715
UM-UC-12	SB743921 HCl	1.77	4	33.9	3.2	10000	34.5718
UM-UC-14	SB743921 HCl	1.83	4	57.2	3.2	10000	59.4559
UM-UC-15	SB743921 HCl	231	1.27	12.6	3.2	10000	0.407652
UM-UC-17	SB743921 HCl	0.64	1.48	58	3.2	10000	59.9461
UM-UC-18	SB743921 HCl	0.64	1.57	30.2	3.2	10000	30.0543
UM-UC-3	SB743921 HCl	0.64	0.424	35.6	3.2	10000	30.8019
UM-UC-5	SB743921 HCl	0.64	0.25	13.5	3.2	10000	1.24609
UM-UC-6	SB743921 HCl	0.681	2.19	32.7	3.2	10000	33.2162
UM-UC-9	SB743921 HCl	0.64	1.03	16.5	3.2	10000	11.2305
5637	Tivantinib (ARQ 197)	98.9	0.363	100	3.2	10000	49.5323
BC8149	Tivantinib (ARQ 197)	398	0.438	74.9	3.2	10000	24.5998
J82	Tivantinib (ARQ 197)	10000	0.25	100	3.2	10000	0
SCaBER	Tivantinib (ARQ 197)	4770	0.25	100	3.2	10000	24.2759
SW780	Tivantinib (ARQ 197)	6340	0.25	100	3.2	10000	22.6933
T-24	Tivantinib (ARQ 197)	0.8	4	17.5	3.2	10000	13.4042
TCCSUP	Tivantinib (ARQ 197)	193	0.25	100	3.2	10000	43.9575
UM-UC-1	Tivantinib (ARQ 197)	117	0.426	82.8	3.2	10000	39.8912
UM-UC-12	Tivantinib (ARQ 197)	688	1.05	65.5	3.2	10000	10.22
UM-UC-14	Tivantinib (ARQ 197)	1310	0.512	100	3.2	10000	19.3705
UM-UC-15	Tivantinib (ARQ 197)	3.2	0.457	42.8	3.2	10000	34.0852
UM-UC-17	Tivantinib (ARQ 197)	901	0.25	100	3.2	10000	34.1862
UM-UC-18	Tivantinib (ARQ 197)	2440	0.527	100	3.2	10000	13.3157
UM-UC-3	Tivantinib (ARQ 197)	3360	0.25	100	3.2	10000	26.274
UM-UC-5	Tivantinib (ARQ 197)	10000	0.25	100	3.2	10000	0
UM-UC-6	Tivantinib (ARQ 197)	174	0.37	82.7	3.2	10000	36.5403
UM-UC-9	Tivantinib (ARQ 197)	10000	0.25	100	3.2	10000	0
5637	Volasertib (BI 6727)	0.913	4	40.6	3.2	10000	42.2632
BC8149	Volasertib (BI 6727)	475	0.278	91.3	3.2	10000	34.0657
J82	Volasertib (BI 6727)	10000	0.442	100	3.2	10000	0
SCaBER	Volasertib (BI 6727)	1.19	1.94	32.6	3.2	10000	32.7691
SW780	Volasertib (BI 6727)	15.8	4	34.9	3.2	10000	23.0818
T-24	Volasertib (BI 6727)	9510	0.934	66.6	3.2	10000	0.733787
TCCSUP	Volasertib (BI 6727)	4.8	3.48	56.5	3.2	10000	54.8093
UM-UC-1	Volasertib (BI 6727)	10000	0.25	100	3.2	10000	0
UM-UC-12	Volasertib (BI 6727)	8.1	2.11	41.4	3.2	10000	34.5758
UM-UC-14	Volasertib (BI 6727)	2.82	4	19.3	3.2	10000	15.5869
UM-UC-15	Volasertib (BI 6727)	0			3.2	10000	0
UM-UC-17	Volasertib (BI 6727)	13.7	0.963	62.4	3.2	10000	48.7271
UM-UC-18	Volasertib (BI 6727)	19.9	4	32.9	3.2	10000	19.9694
UM-UC-3	Volasertib (BI 6727)	82.5	0.404	60.5	3.2	10000	30.1046
UM-UC-5	Volasertib (BI 6727)	1510	0.534	100	3.2	10000	17.2536
UM-UC-6	Volasertib (BI 6727)	2.49	4	36.7	3.2	10000	37.415
UM-UC-9	Volasertib (BI 6727)	10000	0.346	100	3.2	10000	0
5637	YO-01027	0.64	1.66	80.9	3.2	10000	82.107
BC8149	YO-01027	63	4	47.5	3.2	10000	20.3166
J82	YO-01027	195	0.25	20.1	3.2	10000	1.00182
SCaBER	YO-01027	10000	0.25	100	3.2	10000	0
SW780	YO-01027	313	4	14.7	3.2	10000	1.34596
T-24	YO-01027	10000	0.469	100	3.2	10000	0
TCCSUP	YO-01027	4.39	0.297	100	3.2	10000	70.0001
UM-UC-1	YO-01027	7.69	1.03	50.2	3.2	10000	42.6927
UM-UC-12	YO-01027	10000	0.25	100	3.2	10000	0
UM-UC-14	YO-01027	9.35	0.742	72.6	3.2	10000	57.8758
UM-UC-15	YO-01027	10000			3.2	10000	0
UM-UC-17	YO-01027	58	1.33	69.8	3.2	10000	34.6245
UM-UC-18	YO-01027	4.31	1.37	8.34	3.2	10000	0
UM-UC-3	YO-01027	48.1	1.52	33.6	3.2	10000	14.9282
UM-UC-5	YO-01027	10000	4	65.3	3.2	10000	0
UM-UC-6	YO-01027	22	2.26	55.7	3.2	10000	35.7836
UM-UC-9	YO-01027	0			3.2	10000	0

## Sheet: Low active
Cell Line	Drug	IC50 (nM)	Hill slope	Maximum response (%)	Min Dose (nM)	Max Dose (nM)	DSS3
5637	Abemaciclib Mesylate	841	0.881	100	3.2	10000	16.889
BC8149	Abemaciclib Mesylate	219	0.572	100	3.2	10000	40.1923
J82	Abemaciclib Mesylate	4170	0.845	100	3.2	10000	5.15431
SCaBER	Abemaciclib Mesylate	689	1.01	98.8	3.2	10000	17.6286
SW780	Abemaciclib Mesylate	1640	4	65.8	3.2	10000	3.96492
T-24	Abemaciclib Mesylate	193	0.84	57.2	3.2	10000	17.7882
TCCSUP	Abemaciclib Mesylate	600	0.844	78.5	3.2	10000	15.2678
UM-UC-1	Abemaciclib Mesylate	2040	4	77.7	3.2	10000	3.76084
UM-UC-12	Abemaciclib Mesylate	3730	0.25	100	3.2	10000	25.6729
UM-UC-14	Abemaciclib Mesylate	1770	1.35	73.7	3.2	10000	5.34072
UM-UC-15	Abemaciclib Mesylate	2000	4	79.9	3.2	10000	3.96872
UM-UC-17	Abemaciclib Mesylate	2020	4	78	3.2	10000	3.82023
UM-UC-18	Abemaciclib Mesylate	1320	2.51	85.3	3.2	10000	7.0599
UM-UC-3	Abemaciclib Mesylate	42.5	1.46	45.8	3.2	10000	23.4332
UM-UC-5	Abemaciclib Mesylate	10000	4	100	3.2	10000	0
UM-UC-6	Abemaciclib Mesylate	0			3.2	10000	0
UM-UC-9	Abemaciclib Mesylate	1280	4	25	3.2	10000	1.41017
5637	ABT-737	45.6	3.76	67.6	3.2	10000	33.2695
BC8149	ABT-737	201	1.05	77.5	3.2	10000	24.6008
J82	ABT-737	2380	4	51.8	3.2	10000	1.9271
SCaBER	ABT-737	416	0.924	58	3.2	10000	12.0546
SW780	ABT-737	4910	1.43	100	3.2	10000	2.42482
T-24	ABT-737	2530	4	44.4	3.2	10000	1.45169
TCCSUP	ABT-737	304	2.52	88.4	3.2	10000	19.8723
UM-UC-1	ABT-737	469	2.64	36.9	3.2	10000	5.57669
UM-UC-12	ABT-737	604	1.62	82.5	3.2	10000	13.3644
UM-UC-14	ABT-737	2520	0.746	100	3.2	10000	9.01043
UM-UC-15	ABT-737	10000	0.947	100	3.2	10000	0
UM-UC-17	ABT-737	5130	1.39	100	3.2	10000	2.33985
UM-UC-18	ABT-737	8090	0.524	100	3.2	10000	5.97214
UM-UC-3	ABT-737	722	2.52	57.9	3.2	10000	7.29854
UM-UC-5	ABT-737	3250	0.58	90.2	3.2	10000	8.37159
UM-UC-6	ABT-737	2810	1.27	86.8	3.2	10000	4.35097
UM-UC-9	ABT-737	363	4	16.3	3.2	10000	1.64639
5637	Amuvatinib (MP-470)	15.6	2.66	68	3.2	10000	48.5838
BC8149	Amuvatinib (MP-470)	28.3	2.2	40.2	3.2	10000	22.748
J82	Amuvatinib (MP-470)	272	0.883	26	3.2	10000	3.93787
SCaBER	Amuvatinib (MP-470)	20.7	2.88	25.7	3.2	10000	14.0451
SW780	Amuvatinib (MP-470)	196	2.73	66.9	3.2	10000	18.3306
T-24	Amuvatinib (MP-470)	10000			3.2	10000	0
TCCSUP	Amuvatinib (MP-470)	14.3	4	72.2	3.2	10000	51.7713
UM-UC-1	Amuvatinib (MP-470)	75.7	4	55	3.2	10000	22.1147
UM-UC-12	Amuvatinib (MP-470)	2360	0.999	59.5	3.2	10000	3.36467
UM-UC-14	Amuvatinib (MP-470)	272	2.17	68.3	3.2	10000	16.2818
UM-UC-15	Amuvatinib (MP-470)	10000			3.2	10000	0
UM-UC-17	Amuvatinib (MP-470)	52.2	3.27	61.5	3.2	10000	28.9646
UM-UC-18	Amuvatinib (MP-470)	28.8	2.49	42.4	3.2	10000	24.0281
UM-UC-3	Amuvatinib (MP-470)	83.9	4	31.3	3.2	10000	11.053
UM-UC-5	Amuvatinib (MP-470)	4080	3.52	14.2	3.2	10000	0.0287268
UM-UC-6	Amuvatinib (MP-470)	86.5	4	54.3	3.2	10000	20.6651
UM-UC-9	Amuvatinib (MP-470)	324	4	28.1	3.2	10000	4.87345
5637	AST-1306	578	0.686	100	3.2	10000	23.7312
BC8149	AST-1306	3970	0.25	100	3.2	10000	25.3162
J82	AST-1306	0			3.2	10000	0
SCaBER	AST-1306	2920	0.25	100	3.2	10000	27.0887
SW780	AST-1306	10000	0.25	100	3.2	10000	0
T-24	AST-1306	70.9	0.25	50.1	3.2	10000	23.1612
TCCSUP	AST-1306	2810	0.37	100	3.2	10000	19.4955
UM-UC-1	AST-1306	0			3.2	10000	0
UM-UC-12	AST-1306	267	0.698	69.1	3.2	10000	20.8045
UM-UC-14	AST-1306	10000	0.25	100	3.2	10000	0
UM-UC-15	AST-1306	0			3.2	10000	0
UM-UC-17	AST-1306	10000	0.25	100	3.2	10000	0
UM-UC-18	AST-1306	1870	0.293	100	3.2	10000	27.7591
UM-UC-3	AST-1306	0			3.2	10000	0
UM-UC-5	AST-1306	8590	4	100	3.2	10000	0.197564
UM-UC-6	AST-1306	4470	1.35	100	3.2	10000	2.91829
UM-UC-9	AST-1306	10000	0.397	100	3.2	10000	0
5637	AT7519	321	4	87.5	3.2	10000	18.0634
BC8149	AT7519	396	4	79.8	3.2	10000	14.6005
J82	AT7519	2650	3.36	34.8	3.2	10000	0.955029
SCaBER	AT7519	553	3.17	74.1	3.2	10000	11.2646
SW780	AT7519	841	2.41	65.3	3.2	10000	7.55136
T-24	AT7519	2660	4	65.3	3.2	10000	2.19685
TCCSUP	AT7519	350	2.33	79.1	3.2	10000	16.5408
UM-UC-1	AT7519	554	4	81.9	3.2	10000	12.1729
UM-UC-12	AT7519	2300	3.86	52.6	3.2	10000	2.06133
UM-UC-14	AT7519	3380	0.821	100	3.2	10000	6.44767
UM-UC-15	AT7519	758	4	69.4	3.2	10000	8.23538
UM-UC-17	AT7519	968	2.96	83.7	3.2	10000	8.6908
UM-UC-18	AT7519	743	2.96	84.4	3.2	10000	10.688
UM-UC-3	AT7519	454	4	40.5	3.2	10000	6.38003
UM-UC-5	AT7519	709	2.9	77.8	3.2	10000	10.1498
UM-UC-6	AT7519	500	4	79.9	3.2	10000	12.6778
UM-UC-9	AT7519	435	4	55	3.2	10000	9.31521
5637	AZD1775, MK-1775	132	1.96	69.5	3.2	10000	23.6994
BC8149	AZD1775, MK-1775	125	1.05	59.7	3.2	10000	21.9976
J82	AZD1775, MK-1775	1590	1.8	31.7	3.2	10000	1.53331
SCaBER	AZD1775, MK-1775	129	1.95	20.6	3.2	10000	4.43907
SW780	AZD1775, MK-1775	2830	4	46.6	3.2	10000	1.31251
T-24	AZD1775, MK-1775	10000	0.93	41.7	3.2	10000	0
TCCSUP	AZD1775, MK-1775	57.5	2.67	72	3.2	10000	33.3482
UM-UC-1	AZD1775, MK-1775	357	4	63.2	3.2	10000	12.1785
UM-UC-12	AZD1775, MK-1775	1120	1.21	49.8	3.2	10000	4.66731
UM-UC-14	AZD1775, MK-1775	1170	1.4	64.1	3.2	10000	6.26764
UM-UC-15	AZD1775, MK-1775	106	4	15.1	3.2	10000	2.64768
UM-UC-17	AZD1775, MK-1775	640	4	69.6	3.2	10000	9.32278
UM-UC-18	AZD1775, MK-1775	331	4	67.2	3.2	10000	13.5634
UM-UC-3	AZD1775, MK-1775	4620	0.59	47.2	3.2	10000	1.64132
UM-UC-5	AZD1775, MK-1775	1750	1.88	27.5	3.2	10000	1.04388
UM-UC-6	AZD1775, MK-1775	72.3	4	56.1	3.2	10000	22.9984
UM-UC-9	AZD1775, MK-1775	211	4	35.2	3.2	10000	8.34672
5637	AZD8186	493	4	90.1	3.2	10000	14.4539
BC8149	AZD8186	717	4	94.4	3.2	10000	11.806
J82	AZD8186	643	4	63	3.2	10000	8.35289
SCaBER	AZD8186	566	4	80.5	3.2	10000	11.792
SW780	AZD8186	867	3.08	93.6	3.2	10000	10.5928
T-24	AZD8186	0			3.2	10000	0
TCCSUP	AZD8186	980	4	74.5	3.2	10000	7.28316
UM-UC-1	AZD8186	601	3.26	88.8	3.2	10000	12.8618
UM-UC-12	AZD8186	630	3.01	99.6	3.2	10000	14.2129
UM-UC-14	AZD8186	1030	2.38	91.4	3.2	10000	9.48999
UM-UC-15	AZD8186	1360	4	64.5	3.2	10000	4.66915
UM-UC-17	AZD8186	967	4	91.6	3.2	10000	9.14445
UM-UC-18	AZD8186	1160	3.4	81.3	3.2	10000	7.10158
UM-UC-3	AZD8186	18.7	4	29.3	3.2	10000	17.5742
UM-UC-5	AZD8186	2290	4	91.2	3.2	10000	3.91265
UM-UC-6	AZD8186	7130	3.31	100	3.2	10000	0.50132
UM-UC-9	AZD8186	656	1.12	95.9	3.2	10000	16.8345
5637	Barasertib (AZD1152-HQPA)	21.9	2.14	69.7	3.2	10000	45.6292
BC8149	Barasertib (AZD1152-HQPA)	38.9	0.965	45.3	3.2	10000	24.3418
J82	Barasertib (AZD1152-HQPA)	4720	0.482	35	3.2	10000	0.807554
SCaBER	Barasertib (AZD1152-HQPA)	584	0.481	42.8	3.2	10000	7.26077
SW780	Barasertib (AZD1152-HQPA)	0			3.2	10000	0
T-24	Barasertib (AZD1152-HQPA)	10000			3.2	10000	0
TCCSUP	Barasertib (AZD1152-HQPA)	18.8	1.24	76.8	3.2	10000	56.1844
UM-UC-1	Barasertib (AZD1152-HQPA)	24.3	2.75	44.3	3.2	10000	26.6769
UM-UC-12	Barasertib (AZD1152-HQPA)	277	2.93	33.3	3.2	10000	6.69193
UM-UC-14	Barasertib (AZD1152-HQPA)	269	2.01	55.1	3.2	10000	12.9131
UM-UC-15	Barasertib (AZD1152-HQPA)	0			3.2	10000	0
UM-UC-17	Barasertib (AZD1152-HQPA)	106	0.548	50.1	3.2	10000	20.5716
UM-UC-18	Barasertib (AZD1152-HQPA)	41.4	1.9	34.8	3.2	10000	16.6107
UM-UC-3	Barasertib (AZD1152-HQPA)	64.7	0.374	19.7	3.2	10000	2.60741
UM-UC-5	Barasertib (AZD1152-HQPA)	0			3.2	10000	0
UM-UC-6	Barasertib (AZD1152-HQPA)	29.8	2.1	46.9	3.2	10000	26.8387
UM-UC-9	Barasertib (AZD1152-HQPA)	10000			3.2	10000	0
5637	BAY 1895344 (BAY-1895344)	20.7	1.27	62.1	3.2	10000	43.0059
BC8149	BAY 1895344 (BAY-1895344)	128	0.896	59.5	3.2	10000	22.2149
J82	BAY 1895344 (BAY-1895344)	622	0.868	40.3	3.2	10000	5.3852
SCaBER	BAY 1895344 (BAY-1895344)	10000	0.25	100	3.2	10000	0
SW780	BAY 1895344 (BAY-1895344)	751	1.23	36.8	3.2	10000	3.9451
T-24	BAY 1895344 (BAY-1895344)	1060	4	3.73	3.2	10000	0
TCCSUP	BAY 1895344 (BAY-1895344)	3.2	0.56	68.7	3.2	10000	58.4304
UM-UC-1	BAY 1895344 (BAY-1895344)	29	1.33	60.7	3.2	10000	37.496
UM-UC-12	BAY 1895344 (BAY-1895344)	2870	0.43	35.2	3.2	10000	1.52964
UM-UC-14	BAY 1895344 (BAY-1895344)	26.4	2.19	47.4	3.2	10000	28.2405
UM-UC-15	BAY 1895344 (BAY-1895344)	0			3.2	10000	0
UM-UC-17	BAY 1895344 (BAY-1895344)	37.6	1.29	53.9	3.2	10000	30.0225
UM-UC-18	BAY 1895344 (BAY-1895344)	46.1	1.61	63.2	3.2	10000	32.9059
UM-UC-3	BAY 1895344 (BAY-1895344)	326	1.96	41.4	3.2	10000	8.15078
UM-UC-5	BAY 1895344 (BAY-1895344)	10000	0.816	100	3.2	10000	0
UM-UC-6	BAY 1895344 (BAY-1895344)	3.8	1.45	47.8	3.2	10000	45.5426
UM-UC-9	BAY 1895344 (BAY-1895344)	311	1.94	44.8	3.2	10000	9.27834
5637	BAYER 1161909	36.9	0.997	71.4	3.2	10000	43.3145
BC8149	BAYER 1161909	10000	0.25	100	3.2	10000	0
J82	BAYER 1161909	26.7	1.69	29.2	3.2	10000	15.1752
SCaBER	BAYER 1161909	13.7	1.41	23.9	3.2	10000	13.6166
SW780	BAYER 1161909	10000	0.479	100	3.2	10000	0
T-24	BAYER 1161909	2280	4	23	3.2	10000	0.59525
TCCSUP	BAYER 1161909	6.43	1.2	70.4	3.2	10000	62.1527
UM-UC-1	BAYER 1161909	21.2	4	48.1	3.2	10000	30.2444
UM-UC-12	BAYER 1161909	10000	0.331	100	3.2	10000	0
UM-UC-14	BAYER 1161909	92	1.59	58.2	3.2	10000	23.0964
UM-UC-15	BAYER 1161909	56.8	0.751	25.3	3.2	10000	8.02491
UM-UC-17	BAYER 1161909	1.85	0.996	25.3	3.2	10000	21.9478
UM-UC-18	BAYER 1161909	43.1	1.39	40.3	3.2	10000	19.8636
UM-UC-3	BAYER 1161909	8.91	1.78	28.2	3.2	10000	20.4655
UM-UC-5	BAYER 1161909	85.6	0.891	25.1	3.2	10000	6.83157
UM-UC-6	BAYER 1161909	14.5	4	65.1	3.2	10000	46.529
UM-UC-9	BAYER 1161909	33.6	4	4.27	3.2	10000	0
5637	Bayer 1217389	6.35	1.02	52.7	3.2	10000	45.9785
BC8149	Bayer 1217389	8.35	4	29	3.2	10000	22.1125
J82	Bayer 1217389	13.5	4	12.2	3.2	10000	2.57717
SCaBER	Bayer 1217389	3.99	4	12.2	3.2	10000	3.71235
SW780	Bayer 1217389	0.64	0.25	12.5	3.2	10000	0.437935
T-24	Bayer 1217389	225	4	9.46	3.2	10000	0
TCCSUP	Bayer 1217389	2.44	0.584	65.8	3.2	10000	57.7707
UM-UC-1	Bayer 1217389	3.03	4	41.6	3.2	10000	42.3249
UM-UC-12	Bayer 1217389	300	4	24.6	3.2	10000	4.17939
UM-UC-14	Bayer 1217389	3.03	4	49	3.2	10000	50.0954
UM-UC-15	Bayer 1217389	337	4	25.2	3.2	10000	4.04798
UM-UC-17	Bayer 1217389	10000	0.25	100	3.2	10000	0
UM-UC-18	Bayer 1217389	4.95	1.73	42.2	3.2	10000	39.3008
UM-UC-3	Bayer 1217389	1.7	2.69	25.3	3.2	10000	23.9215
UM-UC-5	Bayer 1217389	1690	0.942	30.7	3.2	10000	1.28463
UM-UC-6	Bayer 1217389	2.35	4	49.8	3.2	10000	51.5939
UM-UC-9	Bayer 1217389	0			3.2	10000	0
5637	BDA-366	73.3	1.02	87.1	3.2	10000	42.7249
BC8149	BDA-366	10000	0.25	100	3.2	10000	0
J82	BDA-366	10000	0.25	100	3.2	10000	0
SCaBER	BDA-366	507	0.565	100	3.2	10000	28.4046
SW780	BDA-366	10000	0.25	100	3.2	10000	0
T-24	BDA-366	6220	0.421	100	3.2	10000	10.5124
TCCSUP	BDA-366	3960	0.492	100	3.2	10000	10.8338
UM-UC-1	BDA-366	304	0.513	100	3.2	10000	37.5026
UM-UC-12	BDA-366	4000	0.25	100	3.2	10000	25.2733
UM-UC-14	BDA-366	3170	0.676	100	3.2	10000	8.39996
UM-UC-15	BDA-366	0			3.2	10000	0
UM-UC-17	BDA-366	2480	0.573	100	3.2	10000	11.9843
UM-UC-18	BDA-366	575	0.512	100	3.2	10000	28.7274
UM-UC-3	BDA-366	75.8	0.465	96.1	3.2	10000	51.0203
UM-UC-5	BDA-366	1980	4	78.3	3.2	10000	3.92537
UM-UC-6	BDA-366	720	0.502	100	3.2	10000	26.3539
UM-UC-9	BDA-366	3580	0.25	100	3.2	10000	25.9085
5637	BI 2536	0.64	0.25	64.1	3.2	10000	49.8274
BC8149	BI 2536	5170	0.25	100	3.2	10000	23.8243
J82	BI 2536	0.64	0.25	8.39	3.2	10000	0
SCaBER	BI 2536	0			3.2	10000	0
SW780	BI 2536	0.64	0.25	22.2	3.2	10000	12.3703
T-24	BI 2536	10000	1.73	94.9	3.2	10000	0
TCCSUP	BI 2536	0.64	4	55.6	3.2	10000	58.0647
UM-UC-1	BI 2536	0			3.2	10000	0
UM-UC-12	BI 2536	10000	0.356	100	3.2	10000	0
UM-UC-14	BI 2536	3.6	4	21.2	3.2	10000	17.5303
UM-UC-15	BI 2536	10000	4	100	3.2	10000	0
UM-UC-17	BI 2536	0.64	0.283	63.9	3.2	10000	51.5555
UM-UC-18	BI 2536	0			3.2	10000	0
UM-UC-3	BI 2536	0.909	0.25	36.5	3.2	10000	25.9522
UM-UC-5	BI 2536	0			3.2	10000	0
UM-UC-6	BI 2536	0			3.2	10000	0
UM-UC-9	BI 2536	10000	0.25	100	3.2	10000	0
5637	Capecitabine	74.6	4	58.1	3.2	10000	23.561
BC8149	Capecitabine	241	0.608	60.7	3.2	10000	18.963
J82	Capecitabine	1310	0.813	38.5	3.2	10000	2.81061
SCaBER	Capecitabine	241	0.276	42.1	3.2	10000	13.8762
SW780	Capecitabine	3370	1.37	76.3	3.2	10000	2.78074
T-24	Capecitabine	10000	4	42.3	3.2	10000	0
TCCSUP	Capecitabine	154	0.34	100	3.2	10000	45.6731
UM-UC-1	Capecitabine	343	1.1	59.3	3.2	10000	13.3589
UM-UC-12	Capecitabine	1780	4	54	3.2	10000	2.88555
UM-UC-14	Capecitabine	738	1.44	64.7	3.2	10000	8.91643
UM-UC-15	Capecitabine	10000			3.2	10000	0
UM-UC-17	Capecitabine	598	1.22	70.7	3.2	10000	11.8896
UM-UC-18	Capecitabine	222	0.938	65.2	3.2	10000	19.4122
UM-UC-3	Capecitabine	410	4	18.6	3.2	10000	2.06993
UM-UC-5	Capecitabine	10000			3.2	10000	0
UM-UC-6	Capecitabine	442	2.29	48.6	3.2	10000	8.27222
UM-UC-9	Capecitabine	0			3.2	10000	0
5637	Carboplatin	0			3.2	10000	0
BC8149	Carboplatin	0			3.2	10000	0
J82	Carboplatin	0			3.2	10000	0
SCaBER	Carboplatin	0			3.2	10000	0
SW780	Carboplatin	3020	4	37.9	3.2	10000	0.885411
T-24	Carboplatin	1920	4	26.2	3.2	10000	0.959256
TCCSUP	Carboplatin	16	4	3.64	3.2	10000	0
UM-UC-1	Carboplatin	21	4	73.4	3.2	10000	46.7625
UM-UC-12	Carboplatin	9.99	4	90.6	3.2	10000	71.5242
UM-UC-14	Carboplatin	23.3	4	65.4	3.2	10000	40.3366
UM-UC-15	Carboplatin	10000			3.2	10000	0
UM-UC-17	Carboplatin	49	4	60.2	3.2	10000	28.7118
UM-UC-18	Carboplatin	0			3.2	10000	0
UM-UC-3	Carboplatin	0			3.2	10000	0
UM-UC-5	Carboplatin	6190	3.02	100	3.2	10000	0.815919
UM-UC-6	Carboplatin	6310	4	100	3.2	10000	0.640908
UM-UC-9	Carboplatin	0			3.2	10000	0
5637	CH5132799	243	2.47	79.5	3.2	10000	20.0141
BC8149	CH5132799	371	0.957	78	3.2	10000	18.8495
J82	CH5132799	1590	0.993	47.4	3.2	10000	3.32765
SCaBER	CH5132799	832	0.531	78.6	3.2	10000	16.513
SW780	CH5132799	529	3.42	65.1	3.2	10000	10.0058
T-24	CH5132799	4290	0.546	100	3.2	10000	8.86734
TCCSUP	CH5132799	132	1.9	77.6	3.2	10000	26.812
UM-UC-1	CH5132799	151	1.43	68.9	3.2	10000	23.0374
UM-UC-12	CH5132799	382	1.31	75	3.2	10000	16.3668
UM-UC-14	CH5132799	158	0.819	79.7	3.2	10000	30.0628
UM-UC-15	CH5132799	0			3.2	10000	0
UM-UC-17	CH5132799	240	1.58	72.6	3.2	10000	19.4064
UM-UC-18	CH5132799	693	1.64	67.9	3.2	10000	9.65229
UM-UC-3	CH5132799	356	0.659	64.4	3.2	10000	16.7539
UM-UC-5	CH5132799	196	1.67	64.6	3.2	10000	18.5824
UM-UC-6	CH5132799	132	0.868	59.8	3.2	10000	22.1913
UM-UC-9	CH5132799	10000	0.905	100	3.2	10000	0
5637	CH5183284 (Debio-1347)	208	3.48	81.2	3.2	10000	21.2918
BC8149	CH5183284 (Debio-1347)	51.1	1.71	75.1	3.2	10000	38.0381
J82	CH5183284 (Debio-1347)	829	0.834	55.1	3.2	10000	7.5202
SCaBER	CH5183284 (Debio-1347)	185	1.04	72.2	3.2	10000	23.4888
SW780	CH5183284 (Debio-1347)	0			3.2	10000	0
T-24	CH5183284 (Debio-1347)	1400	1.41	71.1	3.2	10000	6.18504
TCCSUP	CH5183284 (Debio-1347)	49.8	1.3	82.2	3.2	10000	43.9554
UM-UC-1	CH5183284 (Debio-1347)	2370	1.83	56.4	3.2	10000	2.43469
UM-UC-12	CH5183284 (Debio-1347)	641	0.561	81.4	3.2	10000	19.1152
UM-UC-14	CH5183284 (Debio-1347)	948	0.79	87.3	3.2	10000	13.8786
UM-UC-15	CH5183284 (Debio-1347)	330	4	69.7	3.2	10000	14.1125
UM-UC-17	CH5183284 (Debio-1347)	411	1.29	77	3.2	10000	16.2771
UM-UC-18	CH5183284 (Debio-1347)	343	0.739	76.2	3.2	10000	20.6946
UM-UC-3	CH5183284 (Debio-1347)	1650	1.3	67.1	3.2	10000	5.06948
UM-UC-5	CH5183284 (Debio-1347)	5370	0.756	100	3.2	10000	4.67194
UM-UC-6	CH5183284 (Debio-1347)	3030	0.587	63.4	3.2	10000	4.64012
UM-UC-9	CH5183284 (Debio-1347)	2800	1.27	66.7	3.2	10000	2.95401
2D SCaBER	Clofarabine	161	1.391	82.5	0.64	10000	19.1709
2D TCCSUP	Clofarabine	23.76	1.579	80.86	0.64	10000	37.2067
2D UM-UC-3	Clofarabine	196.5	2.397	97.131	0.64	10000	19.0639
2D UM-UC-5	Clofarabine	505.2	1.359	86.61	0.64	10000	11.4153
2D UM-UC-6	Clofarabine	34.06	2.903	96.159	0.64	10000	36.9424
2D UM-UC-9	Clofarabine	4.837	0.9956	81.81	0.64	10000	62.0125
5637	Clofarabine	62.5	2.65	71.5	3.2	10000	32.1105
BC8149	Clofarabine	55	2.92	64.1	3.2	10000	29.8624
J82	Clofarabine	101	1.27	50.7	3.2	10000	19.1967
SCaBER	Clofarabine	1020	0.531	60.9	3.2	10000	9.75286
SW780	Clofarabine	427	4	20.9	3.2	10000	2.5385
T-24	Clofarabine	2570	1.27	40.9	3.2	10000	1.4041
TCCSUP	Clofarabine	16	4	60.5	3.2	10000	41.9511
UM-UC-1	Clofarabine	204	4	60.7	3.2	10000	15.7606
UM-UC-12	Clofarabine	0			3.2	10000	0
UM-UC-14	Clofarabine	359	4	52.5	3.2	10000	9.93499
UM-UC-15	Clofarabine	0			3.2	10000	0
UM-UC-17	Clofarabine	14	4	37.8	3.2	10000	26.3192
UM-UC-18	Clofarabine	14.6	4	64.3	3.2	10000	45.8619
UM-UC-3	Clofarabine	229	1.61	43.1	3.2	10000	10.4927
UM-UC-5	Clofarabine	2050	4	64.7	3.2	10000	3.03695
UM-UC-6	Clofarabine	76.8	4	33.7	3.2	10000	12.5962
UM-UC-9	Clofarabine	69.6	4	32.6	3.2	10000	12.577
5637	Cobimetinib (GDC-0973, RG7420)	158	0.665	78.7	3.2	10000	31.5193
BC8149	Cobimetinib (GDC-0973, RG7420)	132	1.05	41.2	3.2	10000	13.0727
J82	Cobimetinib (GDC-0973, RG7420)	0			3.2	10000	0
SCaBER	Cobimetinib (GDC-0973, RG7420)	163	0.418	87.9	3.2	10000	39.606
SW780	Cobimetinib (GDC-0973, RG7420)	1590	4	23	3.2	10000	0.958522
T-24	Cobimetinib (GDC-0973, RG7420)	10000	0.407	100	3.2	10000	0
TCCSUP	Cobimetinib (GDC-0973, RG7420)	238	0.803	79.8	3.2	10000	25.3569
UM-UC-1	Cobimetinib (GDC-0973, RG7420)	114	0.981	52.1	3.2	10000	19.3563
UM-UC-12	Cobimetinib (GDC-0973, RG7420)	11.1	1	22.2	3.2	10000	12.0912
UM-UC 13	Cobimetinib	57.24	0.9845	96.01	0.64	10000	36.4067
UM-UC-14	Cobimetinib (GDC-0973, RG7420)	771	0.676	62.3	3.2	10000	10.389
UM-UC-15	Cobimetinib (GDC-0973, RG7420)	42.8	4	26.8	3.2	10000	11.6988
UM-UC-17	Cobimetinib (GDC-0973, RG7420)	809	1.48	35.9	3.2	10000	3.57841
UM-UC-18	Cobimetinib (GDC-0973, RG7420)	46.9	4	13.9	3.2	10000	2.90155
UM-UC-3	Cobimetinib (GDC-0973, RG7420)	217	0.362	55.4	3.2	10000	21.4063
UM-UC-5	Cobimetinib (GDC-0973, RG7420)	173	1.35	80.1	3.2	10000	26.0049
UM-UC-6	Cobimetinib (GDC-0973, RG7420)	2090	4	47	3.2	10000	2.01427
UM-UC-9	Cobimetinib (GDC-0973, RG7420)	2920	0.83	34.6	3.2	10000	0.931112
5637	Combretastatin A4	6.33	4	45.2	3.2	10000	40.3277
BC8149	Combretastatin A4	2.49	4	33.6	3.2	10000	33.885
J82	Combretastatin A4	10000			3.2	10000	0
SCaBER	Combretastatin A4	0			3.2	10000	0
SW780	Combretastatin A4	9380	4	20	3.2	10000	6.897e-05
T-24	Combretastatin A4	10000	0.59	100	3.2	10000	0
TCCSUP	Combretastatin A4	43.1	1.62	55.6	3.2	10000	29.1486
UM-UC-1	Combretastatin A4	17.2	4	26.5	3.2	10000	15.7497
UM-UC-12	Combretastatin A4	3.07	4	34.7	3.2	10000	34.6802
UM-UC-14	Combretastatin A4	1010	0.875	62.9	3.2	10000	7.91571
UM-UC-15	Combretastatin A4	10000			3.2	10000	0
UM-UC-17	Combretastatin A4	118	1.48	54.9	3.2	10000	19.5599
UM-UC-18	Combretastatin A4	0			3.2	10000	0
UM-UC-3	Combretastatin A4	1.7	1.77	30.7	3.2	10000	30.0221
UM-UC-5	Combretastatin A4	0			3.2	10000	0
UM-UC-6	Combretastatin A4	652	1.34	44.7	3.2	10000	5.9234
UM-UC-9	Combretastatin A4	4.19	4	13.2	3.2	10000	5.29145
5637	Dacomitinib (PF299804, PF299)	139	0.726	81.8	3.2	10000	33.8785
BC8149	Dacomitinib (PF299804, PF299)	931	0.84	72.9	3.2	10000	10.568
J82	Dacomitinib (PF299804, PF299)	10000	1.25	100	3.2	10000	0
SCaBER	Dacomitinib (PF299804, PF299)	145	0.811	74.5	3.2	10000	28.707
SW780	Dacomitinib (PF299804, PF299)	2600	4	33.8	3.2	10000	0.946551
T-24	Dacomitinib (PF299804, PF299)	10000	1.24	100	3.2	10000	0
TCCSUP	Dacomitinib (PF299804, PF299)	299	0.25	100	3.2	10000	41.1538
UM-UC-1	Dacomitinib (PF299804, PF299)	225	1.69	65.9	3.2	10000	17.7563
UM-UC-12	Dacomitinib (PF299804, PF299)	4.02	0.909	49.7	3.2	10000	44.8741
UM-UC-14	Dacomitinib (PF299804, PF299)	1010	0.737	87	3.2	10000	13.8309
UM-UC-15	Dacomitinib (PF299804, PF299)	278	4	34.4	3.2	10000	6.98941
UM-UC-17	Dacomitinib (PF299804, PF299)	2080	1.21	47.3	3.2	10000	2.38841
UM-UC-18	Dacomitinib (PF299804, PF299)	29.6	0.551	65.1	3.2	10000	41.5462
UM-UC-3	Dacomitinib (PF299804, PF299)	2130	0.325	71.1	3.2	10000	14.3902
UM-UC-5	Dacomitinib (PF299804, PF299)	0			3.2	10000	0
UM-UC-6	Dacomitinib (PF299804, PF299)	112	1.03	72.6	3.2	10000	29.3361
UM-UC-9	Dacomitinib (PF299804, PF299)	10000	0.575	100	3.2	10000	0
5637	Danusertib (PHA-739358)	3.69	4	50.2	3.2	10000	50.4525
BC8149	Danusertib (PHA-739358)	19.2	3.18	18	3.2	10000	7.80436
J82	Danusertib (PHA-739358)	10000	4	54.3	3.2	10000	0
SCaBER	Danusertib (PHA-739358)	10000	0.25	100	3.2	10000	0
SW780	Danusertib (PHA-739358)	2480	1.81	22.6	3.2	10000	0.384145
T-24	Danusertib (PHA-739358)	3670	4	35.4	3.2	10000	0.557013
TCCSUP	Danusertib (PHA-739358)	3.99	0.643	69.9	3.2	10000	59.7964
UM-UC-1	Danusertib (PHA-739358)	32.9	2.06	30.2	3.2	10000	14.9138
UM-UC-12	Danusertib (PHA-739358)	1480	1.82	55.5	3.2	10000	3.96502
UM-UC-14	Danusertib (PHA-739358)	241	0.609	53.6	3.2	10000	15.6963
UM-UC-15	Danusertib (PHA-739358)	1790	4	31.7	3.2	10000	1.41774
UM-UC-17	Danusertib (PHA-739358)	4680	0.614	72.7	3.2	10000	3.99796
UM-UC-18	Danusertib (PHA-739358)	39.6	4	7.43	3.2	10000	0
UM-UC-3	Danusertib (PHA-739358)	2920	0.972	27.3	3.2	10000	0.440119
UM-UC-5	Danusertib (PHA-739358)	0			3.2	10000	0
UM-UC-6	Danusertib (PHA-739358)	21.1	4	27.4	3.2	10000	15.4428
UM-UC-9	Danusertib (PHA-739358)	0			3.2	10000	0
5637	Daunorubicin HCl	106	0.846	85.1	3.2	10000	37.8537
BC8149	Daunorubicin HCl	362	1.37	74.9	3.2	10000	16.6756
J82	Daunorubicin HCl	2630	0.783	91	3.2	10000	7.22562
SCaBER	Daunorubicin HCl	383	2.29	75.3	3.2	10000	14.9389
SW780	Daunorubicin HCl	2410	1.26	70.7	3.2	10000	3.82076
T-24	Daunorubicin HCl	4400	1.08	82.1	3.2	10000	2.71999
TCCSUP	Daunorubicin HCl	42.3	1.48	70	3.2	10000	38.312
UM-UC-1	Daunorubicin HCl	72.3	1.87	63.4	3.2	10000	27.5616
UM-UC-12	Daunorubicin HCl	451	0.93	74.5	3.2	10000	16.1503
UM-UC-14	Daunorubicin HCl	1830	4	66.7	3.2	10000	3.58032
UM-UC-15	Daunorubicin HCl	642	2.28	62	3.2	10000	8.68792
UM-UC-17	Daunorubicin HCl	153	0.38	72	3.2	10000	32.1849
UM-UC-18	Daunorubicin HCl	35.5	0.954	79	3.2	10000	49.6457
UM-UC-3	Daunorubicin HCl	10000	0.25	100	3.2	10000	0
UM-UC-5	Daunorubicin HCl	1410	2.4	64.5	3.2	10000	4.82308
UM-UC-6	Daunorubicin HCl	96.2	0.411	63.5	3.2	10000	30.8942
UM-UC-9	Daunorubicin HCl	2900	0.787	67.1	3.2	10000	4.02609
5637	DCC-2036 (Rebastinib)	364	1.72	66.6	3.2	10000	13.9279
BC8149	DCC-2036 (Rebastinib)	23.5	0.506	64.4	3.2	10000	42.0755
J82	DCC-2036 (Rebastinib)	61.7	1.21	26.7	3.2	10000	9.33785
SCaBER	DCC-2036 (Rebastinib)	29.1	0.437	50.5	3.2	10000	30.1213
SW780	DCC-2036 (Rebastinib)	704	1.57	49.5	3.2	10000	6.39055
T-24	DCC-2036 (Rebastinib)	36.5	1.07	26.6	3.2	10000	11.255
TCCSUP	DCC-2036 (Rebastinib)	64.7	0.956	82.9	3.2	10000	42.8105
UM-UC-1	DCC-2036 (Rebastinib)	184	1.41	70.4	3.2	10000	21.6452
UM-UC-12	DCC-2036 (Rebastinib)	275	0.63	71.4	3.2	10000	22.286
UM-UC-14	DCC-2036 (Rebastinib)	313	1.01	70	3.2	10000	17.681
UM-UC-15	DCC-2036 (Rebastinib)	10000	4	67.1	3.2	10000	0
UM-UC-17	DCC-2036 (Rebastinib)	731	2.72	68.6	3.2	10000	8.7179
UM-UC-18	DCC-2036 (Rebastinib)	98.9	2.09	60.3	3.2	10000	22.7739
UM-UC-3	DCC-2036 (Rebastinib)	32.9	0.409	51.4	3.2	10000	29.693
UM-UC-5	DCC-2036 (Rebastinib)	77.7	1.68	30.2	3.2	10000	10.6076
UM-UC-6	DCC-2036 (Rebastinib)	221	1.78	48.2	3.2	10000	12.2707
UM-UC-9	DCC-2036 (Rebastinib)	0			3.2	10000	0
5637	Flavopiridol HCl	238	2.74	80.8	3.2	10000	20.3155
BC8149	Flavopiridol HCl	78.7	4	66.7	3.2	10000	26.5777
J82	Flavopiridol HCl	130	2.06	66.8	3.2	10000	22.7221
SCaBER	Flavopiridol HCl	84	1.58	83.5	3.2	10000	35.8161
SW780	Flavopiridol HCl	1480	4	64	3.2	10000	4.26443
T-24	Flavopiridol HCl	80.6	4	43.8	3.2	10000	16.8289
TCCSUP	Flavopiridol HCl	92.2	4	66.6	3.2	10000	24.8779
UM-UC-1	Flavopiridol HCl	180	2.67	70.8	3.2	10000	20.3245
UM-UC-12	Flavopiridol HCl	112	0.945	72.3	3.2	10000	29.6825
UM-UC-14	Flavopiridol HCl	998	3.1	73.7	3.2	10000	7.32576
UM-UC-15	Flavopiridol HCl	167	4	55.6	3.2	10000	15.8335
UM-UC-17	Flavopiridol HCl	217	2.58	74.2	3.2	10000	19.5845
UM-UC-18	Flavopiridol HCl	120	2.52	76.4	3.2	10000	26.5812
UM-UC-3	Flavopiridol HCl	35.5	1.11	45.2	3.2	10000	24.8771
UM-UC-5	Flavopiridol HCl	199	1.41	54.4	3.2	10000	15.3093
UM-UC-6	Flavopiridol HCl	266	4	72.3	3.2	10000	16.4861
UM-UC-9	Flavopiridol HCl	121	4	48.6	3.2	10000	15.8787
5637	GSK1070916	10.4	2.7	66.2	3.2	10000	53.146
BC8149	GSK1070916	4.77	2.48	21.5	3.2	10000	16.2634
J82	GSK1070916	0			3.2	10000	0
SCaBER	GSK1070916	16.7	1.08	39.7	3.2	10000	26.8879
SW780	GSK1070916	0			3.2	10000	0
T-24	GSK1070916	10000	0.939	100	3.2	10000	0
TCCSUP	GSK1070916	2.88	4	55.8	3.2	10000	57.1582
UM-UC-1	GSK1070916	27.5	0.49	59.9	3.2	10000	37.718
UM-UC-12	GSK1070916	5530	2.36	52.8	3.2	10000	0.4679
UM-UC-14	GSK1070916	15.1	1.75	41.6	3.2	10000	29.1318
UM-UC-15	GSK1070916	60.4	4	36.3	3.2	10000	15.1896
UM-UC-17	GSK1070916	22.9	4	32	3.2	10000	18.4269
UM-UC-18	GSK1070916	9.31	4	25.6	3.2	10000	18.0719
UM-UC-3	GSK1070916	120	0.457	41.2	3.2	10000	14.5786
UM-UC-5	GSK1070916	89.7	1.29	52.9	3.2	10000	21.2242
UM-UC-6	GSK1070916	13.7	4	48.5	3.2	10000	34.9375
UM-UC-9	GSK1070916	0			3.2	10000	0
5637	GSK690693	218	0.0677	100	3.2	10000	44.0749
BC8149	GSK690693	78.5	0.384	66.9	3.2	10000	33.9263
J82	GSK690693	10000	0.582	100	3.2	10000	0
SCaBER	GSK690693	424	0.25	100	3.2	10000	38.9272
SW780	GSK690693	0			3.2	10000	0
T-24	GSK690693	602	4	17.9	3.2	10000	1.44145
TCCSUP	GSK690693	80	4	43	3.2	10000	16.5331
UM-UC-1	GSK690693	109	4	46	3.2	10000	15.6463
UM-UC-12	GSK690693	4410	1.43	34.5	3.2	10000	0.388683
UM-UC-14	GSK690693	10000	0.25	100	3.2	10000	0
UM-UC-15	GSK690693	10000			3.2	10000	0
UM-UC-17	GSK690693	0			3.2	10000	0
UM-UC-18	GSK690693	0			3.2	10000	0
UM-UC-3	GSK690693	34.2	4	19.1	3.2	10000	7.32621
UM-UC-5	GSK690693	846	1.76	56.1	3.2	10000	6.50569
UM-UC-6	GSK690693	0			3.2	10000	0
UM-UC-9	GSK690693	134	4	29.9	3.2	10000	8.45292
5637	IPI-3063	117	2.08	74	3.2	10000	26.5307
BC8149	IPI-3063	85.6	0.25	69.3	3.2	10000	33.3097
J82	IPI-3063	0.981	0.25	27.8	3.2	10000	17.5813
SCaBER	IPI-3063	10000	0.25	100	3.2	10000	0
SW780	IPI-3063	674	0.821	76.9	3.2	10000	14.0401
T-24	IPI-3063	0			3.2	10000	0
TCCSUP	IPI-3063	399	1.25	74.2	3.2	10000	15.9305
UM-UC-1	IPI-3063	2540	0.262	84.5	3.2	10000	22.1341
UM-UC-12	IPI-3063	10000	0.25	100	3.2	10000	0
UM-UC-14	IPI-3063	858	2.63	37	3.2	10000	3.6034
UM-UC-15	IPI-3063	0			3.2	10000	0
UM-UC-17	IPI-3063	3140	0.45	100	3.2	10000	14.0544
UM-UC-18	IPI-3063	10000	0.25	100	3.2	10000	0
UM-UC-3	IPI-3063	2500	0.25	100	3.2	10000	27.9991
UM-UC-5	IPI-3063	5520	0.508	100	3.2	10000	8.31047
UM-UC-6	IPI-3063	297	0.364	56.8	3.2	10000	19.7602
UM-UC-9	IPI-3063	13.9	0.25	20.4	3.2	10000	4.63748
5637	JNJ-7706621	23.3	4	34	3.2	10000	19.7501
BC8149	JNJ-7706621	56.9	4	18.3	3.2	10000	5.53502
J82	JNJ-7706621	52.6	4	9.09	3.2	10000	0
SCaBER	JNJ-7706621	19.9	1.43	21.2	3.2	10000	9.68198
SW780	JNJ-7706621	153	4	39.9	3.2	10000	11.3948
T-24	JNJ-7706621	0			3.2	10000	0
TCCSUP	JNJ-7706621	16.6	4	53.7	3.2	10000	36.6955
UM-UC-1	JNJ-7706621	78.8	4	34.6	3.2	10000	12.8772
UM-UC-12	JNJ-7706621	0			3.2	10000	0
UM-UC-14	JNJ-7706621	286	4	47.2	3.2	10000	10.0395
UM-UC-15	JNJ-7706621	10000			3.2	10000	0
UM-UC-17	JNJ-7706621	52.5	4	42.6	3.2	10000	19.3073
UM-UC-18	JNJ-7706621	85.6	4	40.8	3.2	10000	15.1407
UM-UC-3	JNJ-7706621	98.6	4	23.7	3.2	10000	6.94819
UM-UC-5	JNJ-7706621	0			3.2	10000	0
UM-UC-6	JNJ-7706621	69.6	4	26.9	3.2	10000	9.73079
UM-UC-9	JNJ-7706621	292	4	28.9	3.2	10000	5.38882
5637	KB SRC 4	5.14	0.457	65.5	3.2	10000	50.9872
BC8149	KB SRC 4	85	4	38.8	3.2	10000	14.322
J82	KB SRC 4	3.63	0.948	16.2	3.2	10000	7.94369
SCaBER	KB SRC 4	18.3	4	33.9	3.2	10000	21.2804
SW780	KB SRC 4	10000	0.327	100	3.2	10000	0
T-24	KB SRC 4	10000	4	100	3.2	10000	0
TCCSUP	KB SRC 4	31.9	1.68	75.4	3.2	10000	44.9697
UM-UC-1	KB SRC 4	61.1	1.89	50.9	3.2	10000	22.9282
UM-UC-12	KB SRC 4	0			3.2	10000	0
UM-UC-14	KB SRC 4	19.7	4	32.5	3.2	10000	19.7326
UM-UC-15	KB SRC 4	682	4	15.5	3.2	10000	0.895481
UM-UC-17	KB SRC 4	51.7	0.565	60	3.2	10000	34.2711
UM-UC-18	KB SRC 4	3.36	0.624	40.6	3.2	10000	34.4366
UM-UC-3	KB SRC 4	31.7	4	20.3	3.2	10000	8.42999
UM-UC-5	KB SRC 4	1690	4	10.5	3.2	10000	0.0134338
UM-UC-6	KB SRC 4	220	0.641	32.2	3.2	10000	6.65498
UM-UC-9	KB SRC 4	47.3	4	4.77	3.2	10000	0
5637	Linifanib (ABT-869), Linifanib	35.6	0.72	83.4	3.2	10000	53.5999
BC8149	Linifanib (ABT-869), Linifanib	48.3	0.578	69.6	3.2	10000	40.9611
J82	Linifanib (ABT-869), Linifanib	4110	0.421	61.2	3.2	10000	5.20939
SCaBER	Linifanib (ABT-869), Linifanib	2050	0.323	100	3.2	10000	25.8475
SW780	Linifanib (ABT-869), Linifanib	1270	0.565	73.7	3.2	10000	11.2903
T-24	Linifanib (ABT-869), Linifanib	10000	0.25	100	3.2	10000	0
TCCSUP	Linifanib (ABT-869), Linifanib	262	1.14	76.7	3.2	10000	21.0552
UM-UC-1	Linifanib (ABT-869), Linifanib	250	0.959	68.2	3.2	10000	19.3451
UM-UC-12	Linifanib (ABT-869), Linifanib	6310	0.25	100	3.2	10000	22.7193
UM-UC-14	Linifanib (ABT-869), Linifanib	4660	0.406	100	3.2	10000	13.1544
UM-UC-15	Linifanib (ABT-869), Linifanib	0			3.2	10000	0
UM-UC-17	Linifanib (ABT-869), Linifanib	510	0.755	89	3.2	10000	20.6708
UM-UC-18	Linifanib (ABT-869), Linifanib	308	0.681	55.3	3.2	10000	14.1982
UM-UC-3	Linifanib (ABT-869), Linifanib	6290	0.45	100	3.2	10000	9.31494
UM-UC-5	Linifanib (ABT-869), Linifanib	4710	0.4	100	3.2	10000	13.3913
UM-UC-6	Linifanib (ABT-869), Linifanib	584	0.517	55.6	3.2	10000	11.4862
UM-UC-9	Linifanib (ABT-869), Linifanib	474	1.48	46.7	3.2	10000	7.7397
5637	Mardepodect (PF-2545920)	49.1	4	56	3.2	10000	26.6189
BC8149	Mardepodect (PF-2545920)	58.7	4	30	3.2	10000	12.0901
J82	Mardepodect (PF-2545920)	10000			3.2	10000	0
SCaBER	Mardepodect (PF-2545920)	40.1	4	19.1	3.2	10000	6.90681
SW780	Mardepodect (PF-2545920)	131	2.03	21.8	3.2	10000	4.95406
T-24	Mardepodect (PF-2545920)	141	0.25	7.48	3.2	10000	0
TCCSUP	Mardepodect (PF-2545920)	16	4	56.7	3.2	10000	39.2606
UM-UC-1	Mardepodect (PF-2545920)	11.4	4	38.5	3.2	10000	28.5835
UM-UC-12	Mardepodect (PF-2545920)	21.8	4	33.5	3.2	10000	19.8238
UM-UC-14	Mardepodect (PF-2545920)	39.1	3.67	55.6	3.2	10000	28.7824
UM-UC-15	Mardepodect (PF-2545920)	173	1.03	4.42	3.2	10000	0
UM-UC-17	Mardepodect (PF-2545920)	45.6	4	53.2	3.2	10000	25.9162
UM-UC-18	Mardepodect (PF-2545920)	26.4	1.77	33.3	3.2	10000	18.3393
UM-UC-3	Mardepodect (PF-2545920)	49.3	4	27.4	3.2	10000	11.4413
UM-UC-5	Mardepodect (PF-2545920)	18.4	4	13.3	3.2	10000	3.47839
UM-UC-6	Mardepodect (PF-2545920)	14	4	31.3	3.2	10000	20.9514
UM-UC-9	Mardepodect (PF-2545920)	437	0.503	28.2	3.2	10000	3.17667
5637	Mitoxantrone HCl	215	1.06	80.6	3.2	10000	24.9492
BC8149	Mitoxantrone HCl	102	0.69	70.8	3.2	10000	32.2259
J82	Mitoxantrone HCl	10000	0.679	100	3.2	10000	0
SCaBER	Mitoxantrone HCl	6700	0.659	100	3.2	10000	4.68988
SW780	Mitoxantrone HCl	4990	4	48.7	3.2	10000	0.450853
T-24	Mitoxantrone HCl	8370	1.36	100	3.2	10000	1.06839
TCCSUP	Mitoxantrone HCl	30.1	1.25	67.2	3.2	10000	41.8552
UM-UC-1	Mitoxantrone HCl	75.6	1.78	67.8	3.2	10000	29.3086
UM-UC-12	Mitoxantrone HCl	6530	0.622	100	3.2	10000	5.27288
UM-UC-14	Mitoxantrone HCl	18.4	1.85	42.9	3.2	10000	28.3984
UM-UC-15	Mitoxantrone HCl	9810	4	100	3.2	10000	0.0974181
UM-UC-17	Mitoxantrone HCl	697	0.528	77.3	3.2	10000	17.6698
UM-UC-18	Mitoxantrone HCl	62.7	0.907	79.4	3.2	10000	41.6271
UM-UC-3	Mitoxantrone HCl	140	1.45	48.9	3.2	10000	15.7598
UM-UC-5	Mitoxantrone HCl	9370	4	98.1	3.2	10000	0.122473
UM-UC-6	Mitoxantrone HCl	5430	0.493	100	3.2	10000	8.81425
UM-UC-9	Mitoxantrone HCl	2590	4	61	3.2	10000	2.1008
5637	Mocetinostat (MGCD0103)	273	1.53	78.7	3.2	10000	20.0577
BC8149	Mocetinostat (MGCD0103)	241	0.351	100	3.2	10000	41.9427
J82	Mocetinostat (MGCD0103)	6260	0.67	100	3.2	10000	4.85517
SCaBER	Mocetinostat (MGCD0103)	504	0.25	100	3.2	10000	37.831
SW780	Mocetinostat (MGCD0103)	8090	1.06	100	3.2	10000	1.71691
T-24	Mocetinostat (MGCD0103)	2230	1.01	95.5	3.2	10000	7.24891
TCCSUP	Mocetinostat (MGCD0103)	107	0.25	100	3.2	10000	47.7365
UM-UC-1	Mocetinostat (MGCD0103)	2540	4	67	3.2	10000	2.41329
UM-UC-12	Mocetinostat (MGCD0103)	1870	4	79.2	3.2	10000	4.23769
UM-UC-14	Mocetinostat (MGCD0103)	2180	4	65.4	3.2	10000	2.85576
UM-UC-15	Mocetinostat (MGCD0103)	0			3.2	10000	0
UM-UC-17	Mocetinostat (MGCD0103)	6220	1.12	100	3.2	10000	2.2984
UM-UC-18	Mocetinostat (MGCD0103)	2750	0.616	98.8	3.2	10000	10.1359
UM-UC-3	Mocetinostat (MGCD0103)	2720	4	43.4	3.2	10000	1.26642
UM-UC-5	Mocetinostat (MGCD0103)	6250	0.614	100	3.2	10000	5.58745
UM-UC-6	Mocetinostat (MGCD0103)	1970	1.62	55.1	3.2	10000	2.9965
UM-UC-9	Mocetinostat (MGCD0103)	3090	4	69	3.2	10000	1.88157
5637	MVAC	76.6	1.3	100	3.2	10000	46.5658
BC8149	MVAC	690	0.903	70.6	3.2	10000	11.8574
J82	MVAC	11.2	0.25	100	3.2	10000	61.6732
SCaBER	MVAC	1050	1.65	100	3.2	10000	11.356
SW780	MVAC	1550	0.909	100	3.2	10000	11.0617
T-24	MVAC	3660	4	53.3	3.2	10000	1.01739
TCCSUP	MVAC	52.6	0.608	100	3.2	10000	58.4581
UM-UC-1	MVAC	583	1.32	78.2	3.2	10000	13.4389
UM-UC-12	MVAC	2170	4	64.3	3.2	10000	2.81565
UM-UC-14	MVAC	552	0.825	74.3	3.2	10000	14.9868
UM-UC-15	MVAC	4120	4	64.2	3.2	10000	1.03337
UM-UC-17	MVAC	2280	1.17	69.2	3.2	10000	4.06772
UM-UC-18	MVAC	197	1.37	68.1	3.2	10000	20.2587
UM-UC-3	MVAC	3410	0.591	100	3.2	10000	9.35384
UM-UC-5	MVAC	503	2.84	100	3.2	10000	16.6365
UM-UC-6	MVAC	40.9	1.5	92.3	3.2	10000	52.0225
UM-UC-9	MVAC	2060	2.38	52.5	3.2	10000	2.48397
5637	NMS-E973	602	2.47	70.9	3.2	10000	10.4732
BC8149	NMS-E973	98.2	1.65	67.5	3.2	10000	26.5157
J82	NMS-E973	10000	4	71.1	3.2	10000	0
SCaBER	NMS-E973	310	4	62.6	3.2	10000	13.0618
SW780	NMS-E973	10000			3.2	10000	0
T-24	NMS-E973	3490	0.25	100	3.2	10000	26.0551
TCCSUP	NMS-E973	314	1.51	78.6	3.2	10000	18.6815
UM-UC-1	NMS-E973	752	2.15	75.5	3.2	10000	9.86135
UM-UC-12	NMS-E973	358	1.31	62	3.2	10000	13.4263
UM-UC-14	NMS-E973	4980	2.34	50.6	3.2	10000	0.558973
UM-UC-15	NMS-E973	272	2.73	56.5	3.2	10000	12.8929
UM-UC-17	NMS-E973	687	1.46	48.3	3.2	10000	6.33107
UM-UC-18	NMS-E973	464	1.17	71.9	3.2	10000	14.2814
UM-UC-3	NMS-E973	94.9	1.28	70.8	3.2	10000	29.3523
UM-UC-5	NMS-E973	378	4	49	3.2	10000	8.92249
UM-UC-6	NMS-E973	10000	4	87.2	3.2	10000	0
UM-UC-9	NMS-E973	417	1.8	53.6	3.2	10000	9.85532
5637	NMS-P937 (NMS1286937)	7.07	4	51.9	3.2	10000	45.3281
BC8149	NMS-P937 (NMS1286937)	17.5	0.825	44.4	3.2	10000	31.0442
J82	NMS-P937 (NMS1286937)	307	1.22	19.1	3.2	10000	1.92409
SCaBER	NMS-P937 (NMS1286937)	12.8	1.63	19.2	3.2	10000	9.38992
SW780	NMS-P937 (NMS1286937)	78	4	35.4	3.2	10000	13.2988
T-24	NMS-P937 (NMS1286937)	2330	4	19.7	3.2	10000	0.412255
TCCSUP	NMS-P937 (NMS1286937)	31.5	1.97	77.3	3.2	10000	45.5561
UM-UC-1	NMS-P937 (NMS1286937)	11.7	4	32.9	3.2	10000	23.5339
UM-UC-12	NMS-P937 (NMS1286937)	1.14	1.26	15.3	3.2	10000	9.25979
UM-UC-14	NMS-P937 (NMS1286937)	20.8	2.66	43.1	3.2	10000	27.2121
UM-UC-15	NMS-P937 (NMS1286937)	0			3.2	10000	0
UM-UC-17	NMS-P937 (NMS1286937)	30.4	1.2	66.4	3.2	10000	41.3663
UM-UC-18	NMS-P937 (NMS1286937)	69.8	4	43	3.2	10000	17.4706
UM-UC-3	NMS-P937 (NMS1286937)	10.3	0.441	43.4	3.2	10000	29.7803
UM-UC-5	NMS-P937 (NMS1286937)	0			3.2	10000	0
UM-UC-6	NMS-P937 (NMS1286937)	7.96	2.58	59.7	3.2	10000	51.5925
UM-UC-9	NMS-P937 (NMS1286937)	23.3	1.58	17.9	3.2	10000	6.49669
5637	PCI-24781 (Abexinostat)	529	2.56	67.6	3.2	10000	10.7528
BC8149	PCI-24781 (Abexinostat)	171	1.2	64.1	3.2	10000	20.5271
J82	PCI-24781 (Abexinostat)	947	0.773	52.4	3.2	10000	6.49921
SCaBER	PCI-24781 (Abexinostat)	1780	1.89	56.4	3.2	10000	3.34509
SW780	PCI-24781 (Abexinostat)	10000	4	74.9	3.2	10000	0
T-24	PCI-24781 (Abexinostat)	400	1.78	63.6	3.2	10000	12.442
TCCSUP	PCI-24781 (Abexinostat)	150	1.42	73.2	3.2	10000	24.7918
UM-UC-1	PCI-24781 (Abexinostat)	1800	4	55.1	3.2	10000	2.91941
UM-UC-12	PCI-24781 (Abexinostat)	335	0.736	68.2	3.2	10000	18.0217
UM-UC-14	PCI-24781 (Abexinostat)	1290	0.998	67.8	3.2	10000	7.00543
UM-UC-15	PCI-24781 (Abexinostat)	22.2	1.3	61	3.2	10000	41.1451
UM-UC-17	PCI-24781 (Abexinostat)	686	2.66	57.9	3.2	10000	7.5304
UM-UC-18	PCI-24781 (Abexinostat)	676	1.48	54.2	3.2	10000	7.48322
UM-UC-3	PCI-24781 (Abexinostat)	31.1	1.38	37.9	3.2	10000	20.5732
UM-UC-5	PCI-24781 (Abexinostat)	1350	3.27	52.2	3.2	10000	3.74463
UM-UC-6	PCI-24781 (Abexinostat)	363	1.66	43.2	3.2	10000	8.14505
UM-UC-9	PCI-24781 (Abexinostat)	1710	3.9	51.1	3.2	10000	2.827
5637	PD0325901	1040	1.23	56.3	3.2	10000	5.9252
BC8149	PD0325901	104	1.42	37.5	3.2	10000	12.6916
J82	PD0325901	2180	1.45	24.1	3.2	10000	0.52148
SCaBER	PD0325901	36	0.596	60.2	3.2	10000	37.2894
SW780	PD0325901	0			3.2	10000	0
T-24	PD0325901	93	1.32	26.4	3.2	10000	7.74308
TCCSUP	PD0325901	1370	1.32	61.6	3.2	10000	5.27471
UM-UC-1	PD0325901	356	0.979	44.6	3.2	10000	8.89453
UM-UC-12	PD0325901	10000	0.25	100	3.2	10000	0
UM-UC-13	PD 0325901	190.8	0.7082	90.196	0.64	10000	23.5972
UM-UC-14	PD0325901	461	4	20	3.2	10000	2.21591
UM-UC-15	PD0325901	2.44	4	5.68	3.2	10000	0
UM-UC-17	PD0325901	10000	4	100	3.2	10000	0
UM-UC-18	PD0325901	10000			3.2	10000	0
UM-UC-3	PD0325901	2.9	0.578	35.4	3.2	10000	29.2753
UM-UC-5	PD0325901	27.9	1.13	67.6	3.2	10000	43.7283
UM-UC-6	PD0325901	0			3.2	10000	0
UM-UC-9	PD0325901	2240	4	24.8	3.2	10000	0.705249
5637	Picropodophyllin (PPP)	69.1	4	66.8	3.2	10000	28.0257
BC8149	Picropodophyllin (PPP)	82.8	0.714	45.6	3.2	10000	18.9132
J82	Picropodophyllin (PPP)	939	3.07	11.1	3.2	10000	0.0776423
SCaBER	Picropodophyllin (PPP)	105	4	44	3.2	10000	15.1298
SW780	Picropodophyllin (PPP)	1480	3.57	51.5	3.2	10000	3.34236
T-24	Picropodophyllin (PPP)	225	0.985	23.6	3.2	10000	3.67844
TCCSUP	Picropodophyllin (PPP)	87.6	4	56.3	3.2	10000	21.3582
UM-UC-1	Picropodophyllin (PPP)	57.4	4	32.8	3.2	10000	13.6804
UM-UC-12	Picropodophyllin (PPP)	10000	0.377	100	3.2	10000	0
UM-UC-14	Picropodophyllin (PPP)	359	4	53.5	3.2	10000	10.1437
UM-UC-15	Picropodophyllin (PPP)	0			3.2	10000	0
UM-UC-17	Picropodophyllin (PPP)	210	2.73	62	3.2	10000	16.323
UM-UC-18	Picropodophyllin (PPP)	0			3.2	10000	0
UM-UC-3	Picropodophyllin (PPP)	173	1.98	37.5	3.2	10000	10.0177
UM-UC-5	Picropodophyllin (PPP)	0			3.2	10000	0
UM-UC-6	Picropodophyllin (PPP)	90.5	4	57.3	3.2	10000	21.4653
UM-UC-9	Picropodophyllin (PPP)	228	1.38	28.3	3.2	10000	5.58286
5637	Plinabulin (NPI-2358)	5.4	4	40	3.2	10000	36.766
BC8149	Plinabulin (NPI-2358)	207	0.636	45.9	3.2	10000	13.0395
J82	Plinabulin (NPI-2358)	9570	4	44.2	3.2	10000	0.0170396
SCaBER	Plinabulin (NPI-2358)	8850	2.7	36.3	3.2	10000	0.0272905
SW780	Plinabulin (NPI-2358)	145	1.68	62.3	3.2	10000	20.4684
T-24	Plinabulin (NPI-2358)	10000	0.3	100	3.2	10000	0
TCCSUP	Plinabulin (NPI-2358)	6.78	2.38	57.9	3.2	10000	52.3897
UM-UC-1	Plinabulin (NPI-2358)	47.2	1.55	43.8	3.2	10000	21.2954
UM-UC-12	Plinabulin (NPI-2358)	352	0.479	67.6	3.2	10000	20.9442
UM-UC-14	Plinabulin (NPI-2358)	495	0.411	86.1	3.2	10000	29.1557
UM-UC-15	Plinabulin (NPI-2358)	10000			3.2	10000	0
UM-UC-17	Plinabulin (NPI-2358)	11.5	4	61.8	3.2	10000	47.2842
UM-UC-18	Plinabulin (NPI-2358)	0			3.2	10000	0
UM-UC-3	Plinabulin (NPI-2358)	170	0.861	45.9	3.2	10000	13.7642
UM-UC-5	Plinabulin (NPI-2358)	4390	0.6	88.8	3.2	10000	6.25449
UM-UC-6	Plinabulin (NPI-2358)	9.43	4	37	3.2	10000	28.8436
UM-UC-9	Plinabulin (NPI-2358)	11	4	19.4	3.2	10000	10.9899
5637	Poziotinib	43.3	0.668	82.2	3.2	10000	50.5008
BC8149	Poziotinib	1970	0.516	94.5	3.2	10000	14.1347
J82	Poziotinib	3340	4	57	3.2	10000	1.30757
SCaBER	Poziotinib	21.5	0.536	79.3	3.2	10000	53.2873
SW780	Poziotinib	10000	4	100	3.2	10000	0
T-24	Poziotinib	14.2	4	17.9	3.2	10000	8.67336
TCCSUP	Poziotinib	583	0.55	84	3.2	10000	21.2226
UM-UC-1	Poziotinib	6870	0.987	100	3.2	10000	2.41212
UM-UC-12	Poziotinib	0.64	0.25	33.4	3.2	10000	23.8022
UM-UC-14	Poziotinib	2740	4	65.4	3.2	10000	2.11053
UM-UC-15	Poziotinib	261	2.14	42.1	3.2	10000	9.40762
UM-UC-17	Poziotinib	8700	4	100	3.2	10000	0.185836
UM-UC-18	Poziotinib	223	0.25	100	3.2	10000	43.0312
UM-UC-3	Poziotinib	0			3.2	10000	0
UM-UC-5	Poziotinib	0			3.2	10000	0
UM-UC-6	Poziotinib	1350	0.492	96.4	3.2	10000	18.7626
UM-UC-9	Poziotinib	10	0.559	35.1	3.2	10000	24.4177
5637	Pracinostat (SB939)	627	3.04	86	3.2	10000	12.2112
BC8149	Pracinostat (SB939)	368	1.38	80.7	3.2	10000	18.0203
J82	Pracinostat (SB939)	2040	1.64	53.7	3.2	10000	2.76755
SCaBER	Pracinostat (SB939)	2730	1.6	82.9	3.2	10000	3.71082
SW780	Pracinostat (SB939)	2050	4	66.8	3.2	10000	3.15109
T-24	Pracinostat (SB939)	1290	2.08	75.5	3.2	10000	6.49669
TCCSUP	Pracinostat (SB939)	210	1.4	83	3.2	10000	24.6069
UM-UC-1	Pracinostat (SB939)	1820	4	76.9	3.2	10000	4.22528
UM-UC-12	Pracinostat (SB939)	1170	1.41	79.5	3.2	10000	8.29385
UM-UC-14	Pracinostat (SB939)	936	1.08	86	3.2	10000	11.8527
UM-UC-15	Pracinostat (SB939)	225	1.24	84.8	3.2	10000	25.0262
UM-UC-17	Pracinostat (SB939)	914	1.64	84	3.2	10000	10.2671
UM-UC-18	Pracinostat (SB939)	811	1.19	80.7	3.2	10000	11.631
UM-UC-3	Pracinostat (SB939)	1420	0.892	67.5	3.2	10000	6.80569
UM-UC-5	Pracinostat (SB939)	1760	4	66.6	3.2	10000	3.72967
UM-UC-6	Pracinostat (SB939)	1090	0.939	74.5	3.2	10000	9.31872
UM-UC-9	Pracinostat (SB939)	1740	4	70.4	3.2	10000	4.01957
5637	Savolitinib	1.42	0.578	69.4	3.2	10000	63.0483
BC8149	Savolitinib	20.5	0.687	52.8	3.2	10000	36.633
J82	Savolitinib	793	4	4.41	3.2	10000	0
SCaBER	Savolitinib	54.5	0.25	54	3.2	10000	26.5309
SW780	Savolitinib	12.7	2.03	38.8	3.2	10000	28.1308
T-24	Savolitinib	0			3.2	10000	0
TCCSUP	Savolitinib	77	0.25	100	3.2	10000	49.8343
UM-UC-1	Savolitinib	2.6	1.98	33	3.2	10000	32.1172
UM-UC-12	Savolitinib	0			3.2	10000	0
UM-UC-14	Savolitinib	10000	0.442	30.3	3.2	10000	0
UM-UC-15	Savolitinib	35.6	0.571	16.8	3.2	10000	2.72893
UM-UC-17	Savolitinib	12	0.711	71.3	3.2	10000	54.6629
UM-UC-18	Savolitinib	6290	0.25	100	3.2	10000	22.7368
UM-UC-3	Savolitinib	10000	0.25	100	3.2	10000	0
UM-UC-5	Savolitinib	9350	4	8.16	3.2	10000	0
UM-UC-6	Savolitinib	0			3.2	10000	0
UM-UC-9	Savolitinib	0			3.2	10000	0
5637	SB203580	6.05	3.22	50	3.2	10000	45.7122
BC8149	SB203580	16.7	4	34.9	3.2	10000	22.6871
J82	SB203580	0			3.2	10000	0
SCaBER	SB203580	15.4	4	18.6	3.2	10000	9.13383
SW780	SB203580	362	2.31	57	3.2	10000	11.2665
T-24	SB203580	3590	2.92	21.4	3.2	10000	0.192336
TCCSUP	SB203580	40.6	1.36	72.6	3.2	10000	40.8746
UM-UC-1	SB203580	16.2	4	44	3.2	10000	29.8767
UM-UC-12	SB203580	1620	1.58	45.8	3.2	10000	2.7978
UM-UC-14	SB203580	2380	4	48.2	3.2	10000	1.75886
UM-UC-15	SB203580	10000			3.2	10000	0
UM-UC-17	SB203580	303	4	67	3.2	10000	14.2045
UM-UC-18	SB203580	32.3	4	13.6	3.2	10000	3.09925
UM-UC-3	SB203580	256	1.49	31.8	3.2	10000	6.38082
UM-UC-5	SB203580	84.4	0.855	32.3	3.2	10000	10.8767
UM-UC-6	SB203580	483	2.07	43.9	3.2	10000	6.91214
UM-UC-9	SB203580	50.6	4	17.8	3.2	10000	5.47449
5637	SecinH3	149	2.12	70	3.2	10000	22.4401
BC8149	SecinH3	94.4	2.04	43.3	3.2	10000	15.8386
J82	SecinH3	10000			3.2	10000	0
SCaBER	SecinH3	0			3.2	10000	0
SW780	SecinH3	1130	4	3.3	3.2	10000	0
T-24	SecinH3	10000	0.945	79.2	3.2	10000	0
TCCSUP	SecinH3	54	2.06	79.1	3.2	10000	38.5547
UM-UC-1	SecinH3	43.7	2.58	41.6	3.2	10000	20.284
UM-UC-12	SecinH3	112	2.09	38.8	3.2	10000	12.8212
UM-UC-14	SecinH3	151	1.88	59.5	3.2	10000	18.8481
UM-UC-15	SecinH3	10000			3.2	10000	0
UM-UC-17	SecinH3	702	0.855	31.4	3.2	10000	3.04648
UM-UC-18	SecinH3	19.7	1.36	18.1	3.2	10000	6.84757
UM-UC-3	SecinH3	74.2	0.736	23.4	3.2	10000	5.95978
UM-UC-5	SecinH3	1940	2.74	18.9	3.2	10000	0.425237
UM-UC-6	SecinH3	115	4	36.4	3.2	10000	11.6469
UM-UC-9	SecinH3	10000	4	100	3.2	10000	0
5637	SNS-032 (BMS-387032)	343	1.11	91.5	3.2	10000	22.8671
BC8149	SNS-032 (BMS-387032)	327	1.74	81.4	3.2	10000	18.5436
J82	SNS-032 (BMS-387032)	2190	4	53.7	3.2	10000	2.24421
SCaBER	SNS-032 (BMS-387032)	155	2.3	82.1	3.2	10000	25.8755
SW780	SNS-032 (BMS-387032)	466	4	58.2	3.2	10000	9.49154
T-24	SNS-032 (BMS-387032)	1650	4	45.6	3.2	10000	2.54942
TCCSUP	SNS-032 (BMS-387032)	59.4	2.06	82.5	3.2	10000	38.8989
UM-UC-1	SNS-032 (BMS-387032)	226	2.33	84.2	3.2	10000	22.2149
UM-UC-12	SNS-032 (BMS-387032)	844	2.64	43.8	3.2	10000	4.57936
UM-UC-14	SNS-032 (BMS-387032)	3970	1.37	93	3.2	10000	3.02845
UM-UC-15	SNS-032 (BMS-387032)	338	4	60.9	3.2	10000	12.0826
UM-UC-17	SNS-032 (BMS-387032)	283	2.62	82.1	3.2	10000	19.0005
UM-UC-18	SNS-032 (BMS-387032)	204	1.36	83.7	3.2	10000	25.3214
UM-UC-3	SNS-032 (BMS-387032)	136	4	33.9	3.2	10000	9.8808
UM-UC-5	SNS-032 (BMS-387032)	239	4	69.3	3.2	10000	16.6927
UM-UC-6	SNS-032 (BMS-387032)	504	4	79.3	3.2	10000	12.5166
UM-UC-9	SNS-032 (BMS-387032)	197	4	42.6	3.2	10000	10.869
5637	SNS-314 Mesylate	14.4	1.31	66.5	3.2	10000	51.5569
BC8149	SNS-314 Mesylate	6.18	1.23	30.2	3.2	10000	24.6729
J82	SNS-314 Mesylate	95.4	0.83	19.1	3.2	10000	3.26924
SCaBER	SNS-314 Mesylate	10000	0.25	100	3.2	10000	0
SW780	SNS-314 Mesylate	10000			3.2	10000	0
T-24	SNS-314 Mesylate	0			3.2	10000	0
TCCSUP	SNS-314 Mesylate	11	1.46	75.8	3.2	10000	62.8778
UM-UC-1	SNS-314 Mesylate	128	2.01	44.3	3.2	10000	14.2711
UM-UC-12	SNS-314 Mesylate	33	0.957	39.7	3.2	10000	21.538
UM-UC-14	SNS-314 Mesylate	31.3	1.78	41.8	3.2	10000	23.1529
UM-UC-15	SNS-314 Mesylate	0			3.2	10000	0
UM-UC-17	SNS-314 Mesylate	1110	2.62	48.8	3.2	10000	4.18954
UM-UC-18	SNS-314 Mesylate	72.7	4	21.3	3.2	10000	6.65045
UM-UC-3	SNS-314 Mesylate	10000	0.483	56	3.2	10000	0
UM-UC-5	SNS-314 Mesylate	10000			3.2	10000	0
UM-UC-6	SNS-314 Mesylate	9.91	4	24.7	3.2	10000	16.85
UM-UC-9	SNS-314 Mesylate	10000			3.2	10000	0
5637	SU11274	13.2	0.521	77	3.2	10000	55.1734
BC8149	SU11274	3750	0.305	100	3.2	10000	22.5804
J82	SU11274	10000	0.25	100	3.2	10000	0
SCaBER	SU11274	545	0.271	55.8	3.2	10000	17.918
SW780	SU11274	9910	0.25	100	3.2	10000	20.286
T-24	SU11274	0			3.2	10000	0
TCCSUP	SU11274	256	0.882	83.4	3.2	10000	25.1896
UM-UC-1	SU11274	466	4	53.6	3.2	10000	8.67178
UM-UC-12	SU11274	10000	0.25	100	3.2	10000	0
UM-UC-14	SU11274	2440	0.471	100	3.2	10000	15.2276
UM-UC-15	SU11274	0			3.2	10000	0
UM-UC-17	SU11274	704	0.873	86.8	3.2	10000	15.6862
UM-UC-18	SU11274	10000	0.25	100	3.2	10000	0
UM-UC-3	SU11274	10000	0.25	100	3.2	10000	0
UM-UC-5	SU11274	6540	0.25	100	3.2	10000	22.5228
UM-UC-6	SU11274	1340	0.594	72.9	3.2	10000	10.3321
UM-UC-9	SU11274	255	0.283	54.3	3.2	10000	20.3918
2D SCaBER	TAK-733	91.7	1.461	93.508	0.64	10000	27.4976
2D TCCSUP	TAK-733	115.7	0.7525	73.69	0.64	10000	21.9428
2D UM-UC-3	TAK-733	2433	8.017	49.41	0.64	10000	1.17262
2D UM-UC-5	TAK-733	0.6183	0.9669	97.21	0.64	10000	89.6246
2D UM-UC-6	TAK-733	377.6	2.223	66.08	0.64	10000	9.07956
2D UM-UC-9	TAK-733	1004	13.83	68.76	0.64	10000	4.18616
5637	TAK-733	422	1.61	77.9	3.2	10000	15.5393
BC8149	TAK-733	4400	0.786	89.8	3.2	10000	4.48912
J82	TAK-733	2580	4	31	3.2	10000	0.836844
SCaBER	TAK-733	584	0.25	100	3.2	10000	36.9004
SW780	TAK-733	2540	2.79	16.9	3.2	10000	0.189883
T-24	TAK-733	128	0.372	44.6	3.2	10000	17.3897
TCCSUP	TAK-733	608	1.16	79.8	3.2	10000	13.8967
UM-UC-1	TAK-733	345	0.934	57.3	3.2	10000	13.1015
UM-UC-12	TAK-733	472	0.615	37.3	3.2	10000	5.80444
UM-UC-13	TAK-733	42.53	0.6759	97.452	0.64	10000	45.013
UM-UC-14	TAK-733	824	0.688	66.7	3.2	10000	11.0051
UM-UC-15	TAK-733	0.679	4	15.3	3.2	10000	9.93984
UM-UC-17	TAK-733	3290	4	25.2	3.2	10000	0.37945
UM-UC-18	TAK-733	0			3.2	10000	0
UM-UC-3	TAK-733	232	0.279	51	3.2	10000	19.0806
UM-UC-5	TAK-733	12.3	1.12	73.9	3.2	10000	59.342
UM-UC-6	TAK-733	1140	1.5	46.1	3.2	10000	3.96398
UM-UC-9	TAK-733	3730	3.36	30.8	3.2	10000	0.418114
2D SCaBER	Talazoparib	788.6	1.047	79.92	0.64	10000	8.4815
2D TCCSUP	Talazoparib	14.19	0.4036	79.13	0.64	10000	46.8428
2D UM-UC-3	Talazoparib	1539	3.582	69.48	0.64	10000	3.16796
2D UM-UC-5	Talazoparib	5607	1.526	100	0.64	10000	1.28549
2D UM-UC-6	Talazoparib	519.8	1.196	93.578	0.64	10000	12.7453
2D UM-UC-9	Talazoparib	4054	0.2421	100	0.64	10000	21.9184
5637	talazoparib	99.9	0.519	70.2	3.2	10000	34.9638
BC8149	talazoparib	475	0.325	89	3.2	10000	32.2979
J82	talazoparib	802	1.46	40.1	3.2	10000	4.29455
SCaBER	talazoparib	10000	4	74	3.2	10000	0
SW780	talazoparib	0			3.2	10000	0
T-24	talazoparib	0			3.2	10000	0
TCCSUP	talazoparib	31.5	0.481	95.8	3.2	10000	59.4059
UM-UC-1	talazoparib	430	1.05	75.2	3.2	10000	16.2074
UM-UC-12	talazoparib	45.3	0.697	32.3	3.2	10000	13.8077
UM-UC-14	talazoparib	10000	0.548	100	3.2	10000	0
UM-UC-15	talazoparib	0			3.2	10000	0
UM-UC-17	talazoparib	73.5	4	38.1	3.2	10000	14.8816
UM-UC-18	talazoparib	5140	0.354	100	3.2	10000	15.6299
UM-UC-3	talazoparib	1800	0.436	50	3.2	10000	5.50229
UM-UC-5	talazoparib	362	4	12.7	3.2	10000	0.680546
UM-UC-6	talazoparib	3.54	0.83	28.7	3.2	10000	23.6929
UM-UC-9	talazoparib	240	4	10.3	3.2	10000	0.0753801
5637	Temsirolimus (CCI-779, NSC 683864)	271	0.395	88.6	3.2	10000	35.6945
BC8149	Temsirolimus (CCI-779, NSC 683864)	2900	0.25	100	3.2	10000	27.1288
J82	Temsirolimus (CCI-779, NSC 683864)	10000	0.25	100	3.2	10000	0
SCaBER	Temsirolimus (CCI-779, NSC 683864)	128	0.367	50.4	3.2	10000	21.5584
SW780	Temsirolimus (CCI-779, NSC 683864)	10000	0.356	100	3.2	10000	0
T-24	Temsirolimus (CCI-779, NSC 683864)	0			3.2	10000	0
TCCSUP	Temsirolimus (CCI-779, NSC 683864)	243	0.25	100	3.2	10000	42.4809
UM-UC-1	Temsirolimus (CCI-779, NSC 683864)	54.8	0.281	50.8	3.2	10000	25.0083
UM-UC-12	Temsirolimus (CCI-779, NSC 683864)	3.53	0.377	26.6	3.2	10000	16.822
UM-UC-14	Temsirolimus (CCI-779, NSC 683864)	10.7	2.1	29.9	3.2	10000	21.1762
UM-UC-15	Temsirolimus (CCI-779, NSC 683864)	10000			3.2	10000	0
UM-UC-17	Temsirolimus (CCI-779, NSC 683864)	6400	1.35	100	3.2	10000	1.7232
UM-UC-18	Temsirolimus (CCI-779, NSC 683864)	5080	0.25	100	3.2	10000	23.9225
UM-UC-3	Temsirolimus (CCI-779, NSC 683864)	4.88	0.251	40.3	3.2	10000	25.0984
UM-UC-5	Temsirolimus (CCI-779, NSC 683864)	51	0.424	49.8	3.2	10000	26.4661
UM-UC-6	Temsirolimus (CCI-779, NSC 683864)	20.1	4	23.3	3.2	10000	12.3912
UM-UC-9	Temsirolimus (CCI-779, NSC 683864)	10000	0.25	100	3.2	10000	0
5637	Topotecan HCl	77	1.69	89.4	3.2	10000	39.416
BC8149	Topotecan HCl	72.5	1.65	83.6	3.2	10000	37.6936
J82	Topotecan HCl	467	4	62.6	3.2	10000	10.2532
SCaBER	Topotecan HCl	4540	0.782	100	3.2	10000	5.22816
SW780	Topotecan HCl	1230	1.69	45.7	3.2	10000	3.61444
T-24	Topotecan HCl	4560	0.992	89.3	3.2	10000	3.26952
TCCSUP	Topotecan HCl	81.1	1.48	87.6	3.2	10000	38.6194
UM-UC-1	Topotecan HCl	131	1.92	76.5	3.2	10000	26.4536
UM-UC-12	Topotecan HCl	256	4	74.9	3.2	10000	17.4399
UM-UC-14	Topotecan HCl	625	0.636	66.6	3.2	10000	13.3691
UM-UC-15	Topotecan HCl	2640	1.8	52.9	3.2	10000	1.93718
UM-UC-17	Topotecan HCl	1680	2.9	71.7	3.2	10000	4.46885
UM-UC-18	Topotecan HCl	138	2.26	74	3.2	10000	24.4725
UM-UC-3	Topotecan HCl	223	2.39	89.8	3.2	10000	23.8346
UM-UC-5	Topotecan HCl	564	1.85	92.1	3.2	10000	15.3691
UM-UC-6	Topotecan HCl	261	1.29	61	3.2	10000	15.5935
UM-UC-9	Topotecan HCl	320	4	39.5	3.2	10000	7.65637
2D SCaBER	Trametinib	15.53	1.355	92.885	0.64	10000	49.84
2D TCCSUP	Trametinib	18.36	0.9925	60.8	0.64	10000	31.0462
2D UM-UC-3	Trametinib	14510	1.14	100	0.64	10000	0
2D UM-UC-5	Trametinib	0.4175	1.194	97.169	0.64	10000	93.0309
2D UM-UC-6	Trametinib	74.67	28.05	47.08	0.64	10000	12.7284
2D UM-UC-9	Trametinib	826.7	8.025	57.84	0.64	10000	4.21439
5637	Trametinib, Trametinib (GSK1120212)	42	1.18	66.5	3.2	10000	37.2935
BC8149	Trametinib, Trametinib (GSK1120212)	63.2	4	27.4	3.2	10000	10.3833
J82	Trametinib, Trametinib (GSK1120212)	75.9	4	22.7	3.2	10000	7.26359
SCaBER	Trametinib, Trametinib (GSK1120212)	1.36	0.455	63.8	3.2	10000	55.514
SW780	Trametinib, Trametinib (GSK1120212)	3020	0.983	31.6	3.2	10000	0.654204
T-24	Trametinib, Trametinib (GSK1120212)	39.2	0.715	40.9	3.2	10000	21.2976
TCCSUP	Trametinib, Trametinib (GSK1120212)	38.8	2.08	53.7	3.2	10000	28.5905
UM-UC-1	Trametinib, Trametinib (GSK1120212)	42	0.912	50	3.2	10000	27.0962
UM-UC-12	Trametinib, Trametinib (GSK1120212)	10000	0.25	100	3.2	10000	0
UM-UC-13	Trametinib	2.505	0.9419	82.62	0.64	10000	68.0787
UM-UC-14	Trametinib, Trametinib (GSK1120212)	134	0.614	52	3.2	10000	19.3431
UM-UC-15	Trametinib, Trametinib (GSK1120212)	1.04	4	23.4	3.2	10000	21.735
UM-UC-17	Trametinib, Trametinib (GSK1120212)	1780	1.19	19.8	3.2	10000	0.334231
UM-UC-18	Trametinib, Trametinib (GSK1120212)	3210	4	35.5	3.2	10000	0.721744
UM-UC-3	Trametinib, Trametinib (GSK1120212)	0.64	0.319	36.9	3.2	10000	29.5017
UM-UC-5	Trametinib, Trametinib (GSK1120212)	1.8	0.941	71.8	3.2	10000	68.7862
UM-UC-6	Trametinib, Trametinib (GSK1120212)	92.5	1.89	39.4	3.2	10000	14.2239
UM-UC-9	Trametinib, Trametinib (GSK1120212)	588	1.57	23.4	3.2	10000	2.11709
5637	Vincristine sulfate	22.8	4	46.8	3.2	10000	28.6813
BC8149	Vincristine sulfate	45.8	4	30.1	3.2	10000	13.3542
J82	Vincristine sulfate	25.5	1.49	6.71	3.2	10000	0
SCaBER	Vincristine sulfate	0.76	0.696	13.3	3.2	10000	4.96878
SW780	Vincristine sulfate	149	3.35	51.9	3.2	10000	15.637
T-24	Vincristine sulfate	0			3.2	10000	0
TCCSUP	Vincristine sulfate	25.1	4	52.4	3.2	10000	31.3592
UM-UC-1	Vincristine sulfate	37.6	4	26.3	3.2	10000	11.9465
UM-UC-12	Vincristine sulfate	213	3.12	33	3.2	10000	7.63103
UM-UC-14	Vincristine sulfate	144	1.68	53.3	3.2	10000	17.1037
UM-UC-15	Vincristine sulfate	10000			3.2	10000	0
UM-UC-17	Vincristine sulfate	41.7	4	59.3	3.2	10000	29.9724
UM-UC-18	Vincristine sulfate	10000			3.2	10000	0
UM-UC-3	Vincristine sulfate	64.2	4	38.8	3.2	10000	16.0482
UM-UC-5	Vincristine sulfate	72.4	4	6.21	3.2	10000	0
UM-UC-6	Vincristine sulfate	33.9	4	41.3	3.2	10000	21.8501
UM-UC-9	Vincristine sulfate	42.1	4	16.1	3.2	10000	4.66717
5637	XL335	122	2.82	66	3.2	10000	22.4069
BC8149	XL335	78.9	0.399	44.3	3.2	10000	20.1366
J82	XL335	0			3.2	10000	0
SCaBER	XL335	10000	0.25	100	3.2	10000	0
SW780	XL335	995	0.41	100	3.2	10000	27.4148
T-24	XL335	1.32	4	16.7	3.2	10000	12.15
TCCSUP	XL335	115	0.995	84.7	3.2	10000	35.0594
UM-UC-1	XL335	3730	0.336	100	3.2	10000	19.7632
UM-UC-12	XL335	0.64	0.25	31.4	3.2	10000	21.8889
UM-UC-14	XL335	10000	0.25	100	3.2	10000	0
UM-UC-15	XL335	628	4	10.7	3.2	10000	0.0905175
UM-UC-17	XL335	1720	0.25	100	3.2	10000	30.2277
UM-UC-18	XL335	10000	0.25	100	3.2	10000	0
UM-UC-3	XL335	10000	0.25	100	3.2	10000	0
UM-UC-5	XL335	67.6	0.309	36.5	3.2	10000	15.1842
UM-UC-6	XL335	479	1.76	62.4	3.2	10000	10.9388
UM-UC-9	XL335	10000	0.25	100	3.2	10000	0

## Sheet: Inactive
Cell Line	Drug	IC50 (nM)	Hill slope	Maximum response (%)	Min Dose (nM)	Max Dose (nM)	DSS3
5637	(-)-Epigallocatechin Gallate	1120	4	58.8	3.2	10000	5.0213
BC8149	(-)-Epigallocatechin Gallate	1040	2.52	21.5	3.2	10000	1.2042
J82	(-)-Epigallocatechin Gallate	0			3.2	10000	0
SCaBER	(-)-Epigallocatechin Gallate	1070	3.39	31.6	3.2	10000	2.39218
SW780	(-)-Epigallocatechin Gallate	3410	4	22.3	3.2	10000	0.271886
T-24	(-)-Epigallocatechin Gallate	0			3.2	10000	0
TCCSUP	(-)-Epigallocatechin Gallate	822	4	59.6	3.2	10000	6.56714
UM-UC-1	(-)-Epigallocatechin Gallate	1830	4	36	3.2	10000	1.65932
UM-UC-12	(-)-Epigallocatechin Gallate	10000			3.2	10000	0
UM-UC-14	(-)-Epigallocatechin Gallate	2650	4	38.8	3.2	10000	1.12675
UM-UC-15	(-)-Epigallocatechin Gallate	10000			3.2	10000	0
UM-UC-17	(-)-Epigallocatechin Gallate	1340	4	49.1	3.2	10000	3.45313
UM-UC-18	(-)-Epigallocatechin Gallate	801	4	15.6	3.2	10000	0.793291
UM-UC-3	(-)-Epigallocatechin Gallate	1630	2.73	23.2	3.2	10000	0.87599
UM-UC-5	(-)-Epigallocatechin Gallate	10000			3.2	10000	0
UM-UC-6	(-)-Epigallocatechin Gallate	2010	4	36.8	3.2	10000	1.5265
UM-UC-9	(-)-Epigallocatechin Gallate	2520	4	16.3	3.2	10000	0.213824
5637	(-)-Huperzine A (HupA)	0			3.2	10000	0
BC8149	(-)-Huperzine A (HupA)	10000			3.2	10000	0
J82	(-)-Huperzine A (HupA)	10000			3.2	10000	0
SCaBER	(-)-Huperzine A (HupA)	0			3.2	10000	0
SW780	(-)-Huperzine A (HupA)	420	4	2.51	3.2	10000	0
T-24	(-)-Huperzine A (HupA)	10000			3.2	10000	0
TCCSUP	(-)-Huperzine A (HupA)	10000			3.2	10000	0
UM-UC-1	(-)-Huperzine A (HupA)	10000			3.2	10000	0
UM-UC-12	(-)-Huperzine A (HupA)	10000			3.2	10000	0
UM-UC-14	(-)-Huperzine A (HupA)	10000			3.2	10000	0
UM-UC-15	(-)-Huperzine A (HupA)	0.64	0.478	15.8	3.2	10000	7.92854
UM-UC-17	(-)-Huperzine A (HupA)	10000			3.2	10000	0
UM-UC-18	(-)-Huperzine A (HupA)	10000			3.2	10000	0
UM-UC-3	(-)-Huperzine A (HupA)	10000	0.864	100	3.2	10000	0
UM-UC-5	(-)-Huperzine A (HupA)	10000			3.2	10000	0
UM-UC-6	(-)-Huperzine A (HupA)	10000			3.2	10000	0
UM-UC-9	(-)-Huperzine A (HupA)	10000			3.2	10000	0
5637	(+)-JQ1	1600	1.19	67.5	3.2	10000	5.43007
BC8149	(+)-JQ1	10000	0.25	100	3.2	10000	0
J82	(+)-JQ1	10000	4	100	3.2	10000	0
SCaBER	(+)-JQ1	0			3.2	10000	0
SW780	(+)-JQ1	0			3.2	10000	0
T-24	(+)-JQ1	10000	0.25	100	3.2	10000	0
TCCSUP	(+)-JQ1	6480	0.289	95.5	3.2	10000	18.4257
UM-UC-1	(+)-JQ1	10000	0.25	100	3.2	10000	0
UM-UC-12	(+)-JQ1	1950	0.25	100	3.2	10000	29.4743
UM-UC-14	(+)-JQ1	3420	0.25	73.5	3.2	10000	17.4591
UM-UC-15	(+)-JQ1	0			3.2	10000	0
UM-UC-17	(+)-JQ1	390	4	71.9	3.2	10000	13.2365
UM-UC-18	(+)-JQ1	0			3.2	10000	0
UM-UC-3	(+)-JQ1	0			3.2	10000	0
UM-UC-5	(+)-JQ1	618	0.898	63.3	3.2	10000	10.9055
UM-UC-6	(+)-JQ1	0.64	0.25	24.3	3.2	10000	14.674
UM-UC-9	(+)-JQ1	200	0.646	86.3	3.2	10000	32.6314
5637	(R)-Nepicastat HCl, Nepicastat (SYN-117) HCl	10000	0.398	100	3.2	10000	0
BC8149	(R)-Nepicastat HCl, Nepicastat (SYN-117) HCl	10000	0.25	100	3.2	10000	0
J82	(R)-Nepicastat HCl, Nepicastat (SYN-117) HCl	10000	4	24.3	3.2	10000	0
SCaBER	(R)-Nepicastat HCl, Nepicastat (SYN-117) HCl	10000	0.25	100	3.2	10000	0
SW780	(R)-Nepicastat HCl, Nepicastat (SYN-117) HCl	0			3.2	10000	0
T-24	(R)-Nepicastat HCl, Nepicastat (SYN-117) HCl	5.19	4	8.98	3.2	10000	0
TCCSUP	(R)-Nepicastat HCl, Nepicastat (SYN-117) HCl	10000	3.31	61.5	3.2	10000	0
UM-UC-1	(R)-Nepicastat HCl, Nepicastat (SYN-117) HCl	0			3.2	10000	0
UM-UC-12	(R)-Nepicastat HCl, Nepicastat (SYN-117) HCl	10000	4	100	3.2	10000	0
UM-UC-14	(R)-Nepicastat HCl, Nepicastat (SYN-117) HCl	10000	2.59	100	3.2	10000	0
UM-UC-15	(R)-Nepicastat HCl, Nepicastat (SYN-117) HCl	904	0.283	60.6	3.2	10000	17.5765
UM-UC-17	(R)-Nepicastat HCl, Nepicastat (SYN-117) HCl	0			3.2	10000	0
UM-UC-18	(R)-Nepicastat HCl, Nepicastat (SYN-117) HCl	0			3.2	10000	0
UM-UC-3	(R)-Nepicastat HCl, Nepicastat (SYN-117) HCl	10000	0.25	100	3.2	10000	0
UM-UC-5	(R)-Nepicastat HCl, Nepicastat (SYN-117) HCl	0			3.2	10000	0
UM-UC-6	(R)-Nepicastat HCl, Nepicastat (SYN-117) HCl	10000	0.25	100	3.2	10000	0
UM-UC-9	(R)-Nepicastat HCl, Nepicastat (SYN-117) HCl	5240	1.56	19.8	3.2	10000	0.0248828
5637	1-Azakenpaullone	4640	0.823	100	3.2	10000	4.80152
BC8149	1-Azakenpaullone	0			3.2	10000	0
J82	1-Azakenpaullone	0			3.2	10000	0
SCaBER	1-Azakenpaullone	6.24	4	10.1	3.2	10000	0.127189
SW780	1-Azakenpaullone	0			3.2	10000	0
T-24	1-Azakenpaullone	2.7	4	15.4	3.2	10000	9.73802
TCCSUP	1-Azakenpaullone	10000	0.25	100	3.2	10000	0
UM-UC-1	1-Azakenpaullone	0			3.2	10000	0
UM-UC-12	1-Azakenpaullone	0			3.2	10000	0
UM-UC-14	1-Azakenpaullone	10000	0.25	100	3.2	10000	0
UM-UC-15	1-Azakenpaullone	109	0.308	100	3.2	10000	48.2074
UM-UC-17	1-Azakenpaullone	0			3.2	10000	0
UM-UC-18	1-Azakenpaullone	10000	0.25	100	3.2	10000	0
UM-UC-3	1-Azakenpaullone	0			3.2	10000	0
UM-UC-5	1-Azakenpaullone	10000	0.25	100	3.2	10000	0
UM-UC-6	1-Azakenpaullone	0			3.2	10000	0
UM-UC-9	1-Azakenpaullone	10000	0.25	100	3.2	10000	0
5637	2-Methoxyestradiol (2-MeOE2)	241	4	83.6	3.2	10000	20.1027
BC8149	2-Methoxyestradiol (2-MeOE2)	330	4	66.9	3.2	10000	13.5233
J82	2-Methoxyestradiol (2-MeOE2)	2380	4	20.8	3.2	10000	0.451437
SCaBER	2-Methoxyestradiol (2-MeOE2)	3680	1.9	46.6	3.2	10000	0.943244
SW780	2-Methoxyestradiol (2-MeOE2)	10000			3.2	10000	0
T-24	2-Methoxyestradiol (2-MeOE2)	10000	2.31	54.7	3.2	10000	0
TCCSUP	2-Methoxyestradiol (2-MeOE2)	257	4	82.3	3.2	10000	19.1424
UM-UC-1	2-Methoxyestradiol (2-MeOE2)	664	4	38.5	3.2	10000	4.62037
UM-UC-12	2-Methoxyestradiol (2-MeOE2)	266	4	45.6	3.2	10000	10.0451
UM-UC-14	2-Methoxyestradiol (2-MeOE2)	4400	4	19	3.2	10000	0.0912214
UM-UC-15	2-Methoxyestradiol (2-MeOE2)	10000			3.2	10000	0
UM-UC-17	2-Methoxyestradiol (2-MeOE2)	1480	4	55.3	3.2	10000	3.6055
UM-UC-18	2-Methoxyestradiol (2-MeOE2)	534	4	37.3	3.2	10000	5.17889
UM-UC-3	2-Methoxyestradiol (2-MeOE2)	206	2.72	85.3	3.2	10000	23.0965
UM-UC-5	2-Methoxyestradiol (2-MeOE2)	358	4	71.6	3.2	10000	13.8536
UM-UC-6	2-Methoxyestradiol (2-MeOE2)	1670	1.39	16.8	3.2	10000	0.210843
UM-UC-9	2-Methoxyestradiol (2-MeOE2)	776	4	39.1	3.2	10000	4.18809
5637	3-Methyladenine	10000			3.2	10000	0
BC8149	3-Methyladenine	1850	1.81	10.1	3.2	10000	0
J82	3-Methyladenine	10000			3.2	10000	0
SCaBER	3-Methyladenine	194	4	4.31	3.2	10000	0
SW780	3-Methyladenine	225	4	3.62	3.2	10000	0
T-24	3-Methyladenine	10000			3.2	10000	0
TCCSUP	3-Methyladenine	10000			3.2	10000	0
UM-UC-1	3-Methyladenine	10000			3.2	10000	0
UM-UC-12	3-Methyladenine	0			3.2	10000	0
UM-UC-14	3-Methyladenine	10000			3.2	10000	0
UM-UC-15	3-Methyladenine	10000	4	99.9	3.2	10000	0
UM-UC-17	3-Methyladenine	0			3.2	10000	0
UM-UC-18	3-Methyladenine	10000			3.2	10000	0
UM-UC-3	3-Methyladenine	0			3.2	10000	0
UM-UC-5	3-Methyladenine	10000			3.2	10000	0
UM-UC-6	3-Methyladenine	10000			3.2	10000	0
UM-UC-9	3-Methyladenine	10000			3.2	10000	0
5637	4-Hydroxyquinazoline	10000			3.2	10000	0
BC8149	4-Hydroxyquinazoline	0			3.2	10000	0
J82	4-Hydroxyquinazoline	10000			3.2	10000	0
SCaBER	4-Hydroxyquinazoline	10000			3.2	10000	0
SW780	4-Hydroxyquinazoline	0			3.2	10000	0
T-24	4-Hydroxyquinazoline	10000			3.2	10000	0
TCCSUP	4-Hydroxyquinazoline	10000			3.2	10000	0
UM-UC-1	4-Hydroxyquinazoline	10000			3.2	10000	0
UM-UC-12	4-Hydroxyquinazoline	0			3.2	10000	0
UM-UC-14	4-Hydroxyquinazoline	0			3.2	10000	0
UM-UC-15	4-Hydroxyquinazoline	268	4	11	3.2	10000	0.278986
UM-UC-17	4-Hydroxyquinazoline	1060	4	3.95	3.2	10000	0
UM-UC-18	4-Hydroxyquinazoline	0			3.2	10000	0
UM-UC-3	4-Hydroxyquinazoline	0			3.2	10000	0
UM-UC-5	4-Hydroxyquinazoline	10000			3.2	10000	0
UM-UC-6	4-Hydroxyquinazoline	2520	4	9.18	3.2	10000	0
UM-UC-9	4-Hydroxyquinazoline	0			3.2	10000	0
5637	4μ8C	10000	4	100	3.2	10000	0
BC8149	4μ8C	737	1.32	12.6	3.2	10000	0.109957
J82	4μ8C	10000			3.2	10000	0
SCaBER	4μ8C	0			3.2	10000	0
SW780	4μ8C	0			3.2	10000	0
T-24	4μ8C	10000			3.2	10000	0
TCCSUP	4μ8C	10000			3.2	10000	0
UM-UC-1	4μ8C	10000			3.2	10000	0
UM-UC-12	4μ8C	10000			3.2	10000	0
UM-UC-14	4μ8C	10000			3.2	10000	0
UM-UC-15	4μ8C	10000	0.25	100	3.2	10000	0
UM-UC-17	4μ8C	0			3.2	10000	0
UM-UC-18	4μ8C	0			3.2	10000	0
UM-UC-3	4μ8C	0			3.2	10000	0
UM-UC-5	4μ8C	10000			3.2	10000	0
UM-UC-6	4μ8C	2380	4	39.3	3.2	10000	1.33952
UM-UC-9	4μ8C	0			3.2	10000	0
5637	5-FU, Fluorouracil (5-Fluoracil, 5-FU)	2720	0.936	95.5	3.2	10000	6.44993
BC8149	5-FU, Fluorouracil (5-Fluoracil, 5-FU)	932	1.54	65	3.2	10000	7.47467
J82	5-FU, Fluorouracil (5-Fluoracil, 5-FU)	1420	1.45	36.3	3.2	10000	2.1912
SCaBER	5-FU, Fluorouracil (5-Fluoracil, 5-FU)	10000	0.25	100	3.2	10000	0
SW780	5-FU, Fluorouracil (5-Fluoracil, 5-FU)	265	1.33	24.1	3.2	10000	3.76982
T-24	5-FU, Fluorouracil (5-Fluoracil, 5-FU)	3140	2.34	57.1	3.2	10000	1.59369
TCCSUP	5-FU, Fluorouracil (5-Fluoracil, 5-FU)	365	1.36	80	3.2	10000	17.9722
UM-UC-1	5-FU, Fluorouracil (5-Fluoracil, 5-FU)	2440	1.03	82.8	3.2	10000	5.37273
UM-UC-12	5-FU, Fluorouracil (5-Fluoracil, 5-FU)	2200	4	59.6	3.2	10000	2.53115
UM-UC-14	5-FU, Fluorouracil (5-Fluoracil, 5-FU)	2390	0.477	100	3.2	10000	15.1661
UM-UC-15	5-FU, Fluorouracil (5-Fluoracil, 5-FU)	831	0.822	69.3	3.2	10000	10.6689
UM-UC-17	5-FU, Fluorouracil (5-Fluoracil, 5-FU)	1100	0.711	92.1	3.2	10000	14.5566
UM-UC-18	5-FU, Fluorouracil (5-Fluoracil, 5-FU)	45.1	1.15	56.4	3.2	10000	30.0688
UM-UC-3	5-FU, Fluorouracil (5-Fluoracil, 5-FU)	240	1.31	45.1	3.2	10000	10.9858
UM-UC-5	5-FU, Fluorouracil (5-Fluoracil, 5-FU)	10000	4	79.1	3.2	10000	0
UM-UC-6	5-FU, Fluorouracil (5-Fluoracil, 5-FU)	1250	1.3	38.5	3.2	10000	2.7614
UM-UC-9	5-FU, Fluorouracil (5-Fluoracil, 5-FU)	5010	0.841	100	3.2	10000	4.32879
5637	A-1210477	0			3.2	10000	0
BC8149	A-1210477	10000			3.2	10000	0
J82	A-1210477	10000			3.2	10000	0
SCaBER	A-1210477	0			3.2	10000	0
SW780	A-1210477	0			3.2	10000	0
T-24	A-1210477	10000			3.2	10000	0
TCCSUP	A-1210477	0			3.2	10000	0
UM-UC-1	A-1210477	10000			3.2	10000	0
UM-UC-12	A-1210477	0			3.2	10000	0
UM-UC-14	A-1210477	0			3.2	10000	0
UM-UC-15	A-1210477	0			3.2	10000	0
UM-UC-17	A-1210477	10000			3.2	10000	0
UM-UC-18	A-1210477	10000			3.2	10000	0
UM-UC-3	A-1210477	22.4	4	5.73	3.2	10000	0
UM-UC-5	A-1210477	10000			3.2	10000	0
UM-UC-6	A-1210477	0			3.2	10000	0
UM-UC-9	A-1210477	10000			3.2	10000	0
5637	A-196	0			3.2	10000	0
BC8149	A-196	0			3.2	10000	0
J82	A-196	10000	0.25	100	3.2	10000	0
SCaBER	A-196	0			3.2	10000	0
SW780	A-196	0			3.2	10000	0
T-24	A-196	0			3.2	10000	0
TCCSUP	A-196	6.85	0.25	15.1	3.2	10000	1.01443
UM-UC-1	A-196	0			3.2	10000	0
UM-UC-12	A-196	0			3.2	10000	0
UM-UC-14	A-196	0.64	0.25	20.4	3.2	10000	10.3103
UM-UC-15	A-196	0.64	0.25	37.1	3.2	10000	27.2389
UM-UC-17	A-196	0			3.2	10000	0
UM-UC-18	A-196	0			3.2	10000	0
UM-UC-3	A-196	10000	0.25	100	3.2	10000	0
UM-UC-5	A-196	0			3.2	10000	0
UM-UC-6	A-196	0			3.2	10000	0
UM-UC-9	A-196	0			3.2	10000	0
5637	A-366	2580	3.7	35.3	3.2	10000	1.02004
BC8149	A-366	2550	4	22.4	3.2	10000	0.47353
J82	A-366	0			3.2	10000	0
SCaBER	A-366	10000			3.2	10000	0
SW780	A-366	10000			3.2	10000	0
T-24	A-366	147	4	0.825	3.2	10000	0
TCCSUP	A-366	3030	1.33	52.3	3.2	10000	1.75751
UM-UC-1	A-366	10000			3.2	10000	0
UM-UC-12	A-366	0			3.2	10000	0
UM-UC-14	A-366	4090	3.9	28.2	3.2	10000	0.292196
UM-UC-15	A-366	45.5	4	17.4	3.2	10000	5.43332
UM-UC-17	A-366	0			3.2	10000	0
UM-UC-18	A-366	1420	2.01	44.5	3.2	10000	2.99276
UM-UC-3	A-366	8190	4	23.4	3.2	10000	0.00585324
UM-UC-5	A-366	0			3.2	10000	0
UM-UC-6	A-366	10000	4	100	3.2	10000	0
UM-UC-9	A-366	10000			3.2	10000	0
5637	A66	5480	2.27	100	3.2	10000	1.34179
BC8149	A66	8150	1.47	100	3.2	10000	0.990942
J82	A66	10000	4	38.8	3.2	10000	0
SCaBER	A66	3790	1.29	92.4	3.2	10000	3.33875
SW780	A66	10000	0.25	100	3.2	10000	0
T-24	A66	2280	4	37.7	3.2	10000	1.34034
TCCSUP	A66	4010	1.4	90.2	3.2	10000	2.80896
UM-UC-1	A66	3140	4	50	3.2	10000	1.22197
UM-UC-12	A66	1930	1.46	56	3.2	10000	3.22141
UM-UC-14	A66	3140	4	44	3.2	10000	1.02719
UM-UC-15	A66	0			3.2	10000	0
UM-UC-17	A66	10000	4	100	3.2	10000	0
UM-UC-18	A66	2680	4	35.6	3.2	10000	0.977192
UM-UC-3	A66	10000	0.456	100	3.2	10000	0
UM-UC-5	A66	0			3.2	10000	0
UM-UC-6	A66	10000	0.861	100	3.2	10000	0
UM-UC-9	A66	3.99	4	16.3	3.2	10000	10.17
5637	A-769662	541	1.57	65	3.2	10000	10.8406
BC8149	A-769662	1240	1.35	59.5	3.2	10000	5.43752
J82	A-769662	0			3.2	10000	0
SCaBER	A-769662	2330	0.541	27.3	3.2	10000	0.647022
SW780	A-769662	2310	4	13.3	3.2	10000	0.108195
T-24	A-769662	3220	4	23.8	3.2	10000	0.352602
TCCSUP	A-769662	5870	0.731	100	3.2	10000	4.50723
UM-UC-1	A-769662	10000	0.905	100	3.2	10000	0
UM-UC-12	A-769662	1450	1.04	30.3	3.2	10000	1.47572
UM-UC-14	A-769662	1360	1.19	43.9	3.2	10000	3.22675
UM-UC-15	A-769662	10000			3.2	10000	0
UM-UC-17	A-769662	3160	1.15	61.4	3.2	10000	2.3761
UM-UC-18	A-769662	699	0.955	74.2	3.2	10000	12.3417
UM-UC-3	A-769662	1690	4	36.6	3.2	10000	1.86137
UM-UC-5	A-769662	4010	4	19.8	3.2	10000	0.135899
UM-UC-6	A-769662	10000	0.964	100	3.2	10000	0
UM-UC-9	A-769662	10000	4	43.4	3.2	10000	0
5637	A-803467	10000	4	100	3.2	10000	0
BC8149	A-803467	10000			3.2	10000	0
J82	A-803467	0			3.2	10000	0
SCaBER	A-803467	10000			3.2	10000	0
SW780	A-803467	10000			3.2	10000	0
T-24	A-803467	10000	4	100	3.2	10000	0
TCCSUP	A-803467	2400	4	45	3.2	10000	1.59044
UM-UC-1	A-803467	10000	4	100	3.2	10000	0
UM-UC-12	A-803467	10000			3.2	10000	0
UM-UC-14	A-803467	0			3.2	10000	0
UM-UC-15	A-803467	3860	1.06	73.1	3.2	10000	2.67308
UM-UC-17	A-803467	10000			3.2	10000	0
UM-UC-18	A-803467	3160	4	25.1	3.2	10000	0.407354
UM-UC-3	A-803467	0			3.2	10000	0
UM-UC-5	A-803467	10000			3.2	10000	0
UM-UC-6	A-803467	3140	4	40.8	3.2	10000	0.92309
UM-UC-9	A-803467	8590	4	24.2	3.2	10000	0.00407718
5637	ABT-751 (E7010)	192	4	56.5	3.2	10000	15.0538
BC8149	ABT-751 (E7010)	511	2.18	49.7	3.2	10000	7.78111
J82	ABT-751 (E7010)	1230	3.26	18.8	3.2	10000	0.800929
SCaBER	ABT-751 (E7010)	382	4	20.8	3.2	10000	2.70711
SW780	ABT-751 (E7010)	793	4	23	3.2	10000	1.90101
T-24	ABT-751 (E7010)	1470	4	19.9	3.2	10000	0.78594
TCCSUP	ABT-751 (E7010)	76	4	65.9	3.2	10000	26.6232
UM-UC-1	ABT-751 (E7010)	258	4	36.5	3.2	10000	7.84573
UM-UC-12	ABT-751 (E7010)	3230	4	49.4	3.2	10000	1.14708
UM-UC-14	ABT-751 (E7010)	121	1.73	34.4	3.2	10000	10.5414
UM-UC-15	ABT-751 (E7010)	0			3.2	10000	0
UM-UC-17	ABT-751 (E7010)	160	4	42.1	3.2	10000	11.8746
UM-UC-18	ABT-751 (E7010)	1010	1.07	57.7	3.2	10000	6.50377
UM-UC-3	ABT-751 (E7010)	731	4	18.7	3.2	10000	1.36008
UM-UC-5	ABT-751 (E7010)	0			3.2	10000	0
UM-UC-6	ABT-751 (E7010)	159	4	26.4	3.2	10000	6.54188
UM-UC-9	ABT-751 (E7010)	0			3.2	10000	0
5637	AC480	2640	1.72	44.1	3.2	10000	1.45781
BC8149	AC480	10000			3.2	10000	0
J82	AC480	10000			3.2	10000	0
SCaBER	AC480	1550	1.84	51.3	3.2	10000	3.39117
SW780	AC480	10000			3.2	10000	0
T-24	AC480	24.3	4	5.18	3.2	10000	0
TCCSUP	AC480	1730	4	13.6	3.2	10000	0.197599
UM-UC-1	AC480	10000	1.22	100	3.2	10000	0
UM-UC-12	AC480	0			3.2	10000	0
UM-UC-14	AC480	0			3.2	10000	0
UM-UC-15	AC480	10000			3.2	10000	0
UM-UC-17	AC480	10000			3.2	10000	0
UM-UC-18	AC480	10000	0.986	100	3.2	10000	0
UM-UC-3	AC480	5560	1.08	35	3.2	10000	0.289618
UM-UC-5	AC480	10000			3.2	10000	0
UM-UC-6	AC480	3170	4	39	3.2	10000	0.850406
UM-UC-9	AC480	10000	4	99.6	3.2	10000	0
5637	acalisib (GS-9820)	10000	4	100	3.2	10000	0
BC8149	acalisib (GS-9820)	723	4	25.3	3.2	10000	2.40301
J82	acalisib (GS-9820)	5250	1.1	36.8	3.2	10000	0.374405
SCaBER	acalisib (GS-9820)	1620	4	23.1	3.2	10000	0.945208
SW780	acalisib (GS-9820)	2410	4	4.08	3.2	10000	0
T-24	acalisib (GS-9820)	2750	4	21.7	3.2	10000	0.389102
TCCSUP	acalisib (GS-9820)	2980	4	22.9	3.2	10000	0.377546
UM-UC-1	acalisib (GS-9820)	454	4	73.2	3.2	10000	12.3031
UM-UC-12	acalisib (GS-9820)	2200	2	28.9	3.2	10000	0.860022
UM-UC-14	acalisib (GS-9820)	1860	4	15.2	3.2	10000	0.278212
UM-UC-15	acalisib (GS-9820)	828	4	5.72	3.2	10000	0
UM-UC-17	acalisib (GS-9820)	10000			3.2	10000	0
UM-UC-18	acalisib (GS-9820)	1100	3.86	12.7	3.2	10000	0.247292
UM-UC-3	acalisib (GS-9820)	4260	0.374	49.5	3.2	10000	3.61192
UM-UC-5	acalisib (GS-9820)	262	4	9.12	3.2	10000	0
UM-UC-6	acalisib (GS-9820)	573	1.54	23.6	3.2	10000	2.18927
UM-UC-9	acalisib (GS-9820)	10000			3.2	10000	0
5637	AEE788 (NVP-AEE788)	1860	1.49	80.9	3.2	10000	5.56221
BC8149	AEE788 (NVP-AEE788)	0			3.2	10000	0
J82	AEE788 (NVP-AEE788)	0			3.2	10000	0
SCaBER	AEE788 (NVP-AEE788)	4060	4	64.1	3.2	10000	1.06215
SW780	AEE788 (NVP-AEE788)	0			3.2	10000	0
T-24	AEE788 (NVP-AEE788)	2200	4	39.8	3.2	10000	1.51547
TCCSUP	AEE788 (NVP-AEE788)	2270	4	30.5	3.2	10000	0.983583
UM-UC-1	AEE788 (NVP-AEE788)	3010	4	33.1	3.2	10000	0.723711
UM-UC-12	AEE788 (NVP-AEE788)	979	1.51	38.4	3.2	10000	3.40647
UM-UC-14	AEE788 (NVP-AEE788)	2790	4	41.4	3.2	10000	1.14156
UM-UC-15	AEE788 (NVP-AEE788)	10000	2.55	39.7	3.2	10000	0
UM-UC-17	AEE788 (NVP-AEE788)	2470	4	31.3	3.2	10000	0.907392
UM-UC-18	AEE788 (NVP-AEE788)	1600	3.44	59.9	3.2	10000	3.71314
UM-UC-3	AEE788 (NVP-AEE788)	2080	4	31.1	3.2	10000	1.1415
UM-UC-5	AEE788 (NVP-AEE788)	10000			3.2	10000	0
UM-UC-6	AEE788 (NVP-AEE788)	2060	4	44.8	3.2	10000	1.92835
UM-UC-9	AEE788 (NVP-AEE788)	2510	4	36.4	3.2	10000	1.11373
5637	Afatinib, Afatinib (BIBW2992)	290	0.935	81.7	3.2	10000	22.7526
BC8149	Afatinib, Afatinib (BIBW2992)	2590	4	59.7	3.2	10000	2.04661
J82	Afatinib, Afatinib (BIBW2992)	2380	1.8	25.6	3.2	10000	0.570453
SCaBER	Afatinib, Afatinib (BIBW2992)	299	0.666	85.9	3.2	10000	26.9641
SW780	Afatinib, Afatinib (BIBW2992)	10000			3.2	10000	0
T-24	Afatinib, Afatinib (BIBW2992)	3420	0.387	100	3.2	10000	16.6273
TCCSUP	Afatinib, Afatinib (BIBW2992)	2250	1.1	67.9	3.2	10000	4.13644
UM-UC-1	Afatinib, Afatinib (BIBW2992)	10000	4	99.7	3.2	10000	0
UM-UC-12	Afatinib, Afatinib (BIBW2992)	332	0.25	100	3.2	10000	40.4851
UM-UC-14	Afatinib, Afatinib (BIBW2992)	3490	4	39.1	3.2	10000	0.717336
UM-UC-15	Afatinib, Afatinib (BIBW2992)	0			3.2	10000	0
UM-UC-17	Afatinib, Afatinib (BIBW2992)	10000	4	99.6	3.2	10000	0
UM-UC-18	Afatinib, Afatinib (BIBW2992)	741	0.643	65.3	3.2	10000	11.7299
UM-UC-3	Afatinib, Afatinib (BIBW2992)	10000	0.29	100	3.2	10000	0
UM-UC-5	Afatinib, Afatinib (BIBW2992)	0			3.2	10000	0
UM-UC-6	Afatinib, Afatinib (BIBW2992)	5280	0.623	100	3.2	10000	6.27392
UM-UC-9	Afatinib, Afatinib (BIBW2992)	37.5	4	7.41	3.2	10000	0
5637	AG-14361	548	4	48.9	3.2	10000	7.03554
BC8149	AG-14361	7.9	4	1.68	3.2	10000	0
J82	AG-14361	92.1	4	9.88	3.2	10000	0
SCaBER	AG-14361	10000	0.937	100	3.2	10000	0
SW780	AG-14361	26.4	1.44	12.6	3.2	10000	1.71316
T-24	AG-14361	2040	4	23	3.2	10000	0.698211
TCCSUP	AG-14361	1530	1.48	25.1	3.2	10000	0.949619
UM-UC-1	AG-14361	1360	2.24	18.1	3.2	10000	0.554809
UM-UC-12	AG-14361	1820	4	37.4	3.2	10000	1.76071
UM-UC-14	AG-14361	471	2.48	22.7	3.2	10000	2.59464
UM-UC-15	AG-14361	10000			3.2	10000	0
UM-UC-17	AG-14361	62.5	4	7.99	3.2	10000	0
UM-UC-18	AG-14361	3770	1.44	25.2	3.2	10000	0.214382
UM-UC-3	AG-14361	2110	4	26.1	3.2	10000	0.840681
UM-UC-5	AG-14361	10000			3.2	10000	0
UM-UC-6	AG-14361	2360	4	15.5	3.2	10000	0.202762
UM-UC-9	AG-14361	3580	1.85	20.9	3.2	10000	0.138187
5637	AGI-6780	10000			3.2	10000	0
BC8149	AGI-6780	1720	0.879	29.7	3.2	10000	1.15688
J82	AGI-6780	0			3.2	10000	0
SCaBER	AGI-6780	10000			3.2	10000	0
SW780	AGI-6780	10000			3.2	10000	0
T-24	AGI-6780	1850	4	20.6	3.2	10000	0.636783
TCCSUP	AGI-6780	3970	2.3	18.9	3.2	10000	0.0813914
UM-UC-1	AGI-6780	10000			3.2	10000	0
UM-UC-12	AGI-6780	10000	2.56	100	3.2	10000	0
UM-UC-14	AGI-6780	10000	3.3	72	3.2	10000	0
UM-UC-15	AGI-6780	50.5	1.07	33.8	3.2	10000	14.6178
UM-UC-17	AGI-6780	10000	1.09	45.5	3.2	10000	0
UM-UC-18	AGI-6780	0			3.2	10000	0
UM-UC-3	AGI-6780	628	1.02	27.3	3.2	10000	2.51492
UM-UC-5	AGI-6780	0			3.2	10000	0
UM-UC-6	AGI-6780	10000	4	100	3.2	10000	0
UM-UC-9	AGI-6780	10000			3.2	10000	0
5637	alectinib HCL	2000			0.64	2000	0
BC8149	alectinib HCL	0			0.64	2000	0
J82	alectinib HCL	0.314	4	0.704	0.64	2000	0
SCaBER	alectinib HCL	0			0.64	2000	0
SW780	alectinib HCL	0			0.64	2000	0
T-24	alectinib HCL	1820	4	40.5	0.64	2000	0.0199505
TCCSUP	alectinib HCL	0			0.64	2000	0
UM-UC-1	alectinib HCL	2000			0.64	2000	0
UM-UC-12	alectinib HCL	0			0.64	2000	0
UM-UC-14	alectinib HCL	0			0.64	2000	0
UM-UC-15	alectinib HCL	218	4	32.4	0.64	2000	2.45232
UM-UC-17	alectinib HCL	0			0.64	2000	0
UM-UC-18	alectinib HCL	656	4	7.23	0.64	2000	0
UM-UC-3	alectinib HCL	0.516	4	8.2	0.64	2000	0
UM-UC-5	alectinib HCL	2000			0.64	2000	0
UM-UC-6	alectinib HCL	762	4	20.1	0.64	2000	0.162221
UM-UC-9	alectinib HCL	2000			0.64	2000	0
5637	ALK-IN-1	2270	4	79.2	3.2	10000	3.38172
BC8149	ALK-IN-1	8680	4	100	3.2	10000	0.187922
J82	ALK-IN-1	2330	4	80.1	3.2	10000	3.31565
SCaBER	ALK-IN-1	1930	1.19	100	3.2	10000	7.89794
SW780	ALK-IN-1	1250	0.659	100	3.2	10000	15.9922
T-24	ALK-IN-1	1070	0.25	100	3.2	10000	33.1223
TCCSUP	ALK-IN-1	440	2.8	86	3.2	10000	15.4506
UM-UC-1	ALK-IN-1	2990	1.12	100	3.2	10000	5.44705
UM-UC-12	ALK-IN-1	2680	4	60.8	3.2	10000	1.9946
UM-UC-14	ALK-IN-1	2260	1.64	95.2	3.2	10000	5.42935
UM-UC-15	ALK-IN-1	0			3.2	10000	0
UM-UC-17	ALK-IN-1	9330	4	100	3.2	10000	0.129665
UM-UC-18	ALK-IN-1	8610	4	100	3.2	10000	0.195384
UM-UC-3	ALK-IN-1	2130	4	64.8	3.2	10000	2.90626
UM-UC-5	ALK-IN-1	10000	0.25	100	3.2	10000	0
UM-UC-6	ALK-IN-1	3480	0.71	100	3.2	10000	7.38645
UM-UC-9	ALK-IN-1	0			3.2	10000	0
5637	Alogliptin, Alogliptin（SYK-322）benzoate	10000			3.2	10000	0
BC8149	Alogliptin, Alogliptin（SYK-322）benzoate	10000			3.2	10000	0
J82	Alogliptin, Alogliptin（SYK-322）benzoate	10000			3.2	10000	0
SCaBER	Alogliptin, Alogliptin（SYK-322）benzoate	10000			3.2	10000	0
SW780	Alogliptin, Alogliptin（SYK-322）benzoate	10000			3.2	10000	0
T-24	Alogliptin, Alogliptin（SYK-322）benzoate	0			3.2	10000	0
TCCSUP	Alogliptin, Alogliptin（SYK-322）benzoate	10000			3.2	10000	0
UM-UC-1	Alogliptin, Alogliptin（SYK-322）benzoate	10000			3.2	10000	0
UM-UC-12	Alogliptin, Alogliptin（SYK-322）benzoate	10000			3.2	10000	0
UM-UC-14	Alogliptin, Alogliptin（SYK-322）benzoate	10000			3.2	10000	0
UM-UC-15	Alogliptin, Alogliptin（SYK-322）benzoate	10000	4	60.8	3.2	10000	0
UM-UC-17	Alogliptin, Alogliptin（SYK-322）benzoate	10000			3.2	10000	0
UM-UC-18	Alogliptin, Alogliptin（SYK-322）benzoate	10000			3.2	10000	0
UM-UC-3	Alogliptin, Alogliptin（SYK-322）benzoate	10000			3.2	10000	0
UM-UC-5	Alogliptin, Alogliptin（SYK-322）benzoate	10000			3.2	10000	0
UM-UC-6	Alogliptin, Alogliptin（SYK-322）benzoate	0			3.2	10000	0
UM-UC-9	Alogliptin, Alogliptin（SYK-322）benzoate	10000			3.2	10000	0
5637	Altretamine	10000			3.2	10000	0
BC8149	Altretamine	10000			3.2	10000	0
J82	Altretamine	10000			3.2	10000	0
SCaBER	Altretamine	10000			3.2	10000	0
SW780	Altretamine	10000			3.2	10000	0
T-24	Altretamine	0			3.2	10000	0
TCCSUP	Altretamine	0			3.2	10000	0
UM-UC-1	Altretamine	10000			3.2	10000	0
UM-UC-12	Altretamine	10000			3.2	10000	0
UM-UC-14	Altretamine	0			3.2	10000	0
UM-UC-15	Altretamine	10000			3.2	10000	0
UM-UC-17	Altretamine	0			3.2	10000	0
UM-UC-18	Altretamine	10000			3.2	10000	0
UM-UC-3	Altretamine	0			3.2	10000	0
UM-UC-5	Altretamine	10000			3.2	10000	0
UM-UC-6	Altretamine	10000			3.2	10000	0
UM-UC-9	Altretamine	10000			3.2	10000	0
5637	Alvelestat (AZD9668)	10000			3.2	10000	0
BC8149	Alvelestat (AZD9668)	1570	4	7.91	3.2	10000	0
J82	Alvelestat (AZD9668)	10000			3.2	10000	0
SCaBER	Alvelestat (AZD9668)	0			3.2	10000	0
SW780	Alvelestat (AZD9668)	10000			3.2	10000	0
T-24	Alvelestat (AZD9668)	10000			3.2	10000	0
TCCSUP	Alvelestat (AZD9668)	10000			3.2	10000	0
UM-UC-1	Alvelestat (AZD9668)	10000			3.2	10000	0
UM-UC-12	Alvelestat (AZD9668)	10000			3.2	10000	0
UM-UC-14	Alvelestat (AZD9668)	0			3.2	10000	0
UM-UC-15	Alvelestat (AZD9668)	0			3.2	10000	0
UM-UC-17	Alvelestat (AZD9668)	10000			3.2	10000	0
UM-UC-18	Alvelestat (AZD9668)	10000			3.2	10000	0
UM-UC-3	Alvelestat (AZD9668)	0.64	4	8.37	3.2	10000	0
UM-UC-5	Alvelestat (AZD9668)	10000			3.2	10000	0
UM-UC-6	Alvelestat (AZD9668)	10000			3.2	10000	0
UM-UC-9	Alvelestat (AZD9668)	10000			3.2	10000	0
5637	Ambrisentan	1370	4	64.7	3.2	10000	4.65286
BC8149	Ambrisentan	1800	4	28.7	3.2	10000	1.20847
J82	Ambrisentan	0			3.2	10000	0
SCaBER	Ambrisentan	2100	4	28.5	3.2	10000	0.981422
SW780	Ambrisentan	2130	4	39.7	3.2	10000	1.57498
T-24	Ambrisentan	5090	4	9.84	3.2	10000	0
TCCSUP	Ambrisentan	447	4	54.2	3.2	10000	9.01227
UM-UC-1	Ambrisentan	56.6	0.565	63.9	3.2	10000	36.0539
UM-UC-12	Ambrisentan	1510	4	46.9	3.2	10000	2.89924
UM-UC-14	Ambrisentan	540	4	41.1	3.2	10000	5.79305
UM-UC-15	Ambrisentan	0			3.2	10000	0
UM-UC-17	Ambrisentan	1370	4	57	3.2	10000	4.02894
UM-UC-18	Ambrisentan	247	2.58	39.6	3.2	10000	8.93006
UM-UC-3	Ambrisentan	1470	4	28.7	3.2	10000	1.52392
UM-UC-5	Ambrisentan	5300	0.873	74.2	3.2	10000	2.32011
UM-UC-6	Ambrisentan	260	2.38	39	3.2	10000	8.52848
UM-UC-9	Ambrisentan	40.2	4	8.01	3.2	10000	0
5637	AMG 337	10000			3.2	10000	0
BC8149	AMG 337	10000			3.2	10000	0
J82	AMG 337	10000			3.2	10000	0
SCaBER	AMG 337	10000			3.2	10000	0
SW780	AMG 337	10000			3.2	10000	0
T-24	AMG 337	10000	4	26.5	3.2	10000	0
TCCSUP	AMG 337	10000			3.2	10000	0
UM-UC-1	AMG 337	10000			3.2	10000	0
UM-UC-12	AMG 337	10000			3.2	10000	0
UM-UC-14	AMG 337	10000			3.2	10000	0
UM-UC-15	AMG 337	0			3.2	10000	0
UM-UC-17	AMG 337	10000			3.2	10000	0
UM-UC-18	AMG 337	0			3.2	10000	0
UM-UC-3	AMG 337	10000			3.2	10000	0
UM-UC-5	AMG 337	10000			3.2	10000	0
UM-UC-6	AMG 337	10000	4	91.1	3.2	10000	0
UM-UC-9	AMG 337	10000			3.2	10000	0
5637	AMG232	1060	1.25	100	3.2	10000	12.407
BC8149	AMG232	892	2.11	100	3.2	10000	12.0097
J82	AMG232	10000	0.25	100	3.2	10000	0
SCaBER	AMG232	496	4	37.9	3.2	10000	5.55188
SW780	AMG232	698	0.973	100	3.2	10000	18.0339
T-24	AMG232	0			3.2	10000	0
TCCSUP	AMG232	32.5	0.591	21.9	3.2	10000	6.76403
UM-UC-1	AMG232	66.7	4	20.4	3.2	10000	6.38894
UM-UC-12	AMG232	654	2.94	97.2	3.2	10000	13.5672
UM-UC-14	AMG232	455	4	29.9	3.2	10000	4.30331
UM-UC-15	AMG232	10000			3.2	10000	0
UM-UC-17	AMG232	574	4	54	3.2	10000	7.62667
UM-UC-18	AMG232	5.08	3.77	4.92	3.2	10000	0
UM-UC-3	AMG232	2.61	4	15.6	3.2	10000	10.0994
UM-UC-5	AMG232	545	0.806	10.5	3.2	10000	0
UM-UC-6	AMG232	10000	4	100	3.2	10000	0
UM-UC-9	AMG232	0			3.2	10000	0
5637	AMG319	1280	4	33.1	3.2	10000	2.16945
BC8149	AMG319	10000	4	78	3.2	10000	0
J82	AMG319	3450	1.82	100	3.2	10000	3.32515
SCaBER	AMG319	472	2.06	34	3.2	10000	4.93459
SW780	AMG319	78.6	4	17.1	3.2	10000	4.17402
T-24	AMG319	706	0.554	77.2	3.2	10000	16.9697
TCCSUP	AMG319	2450	4	85	3.2	10000	3.325
UM-UC-1	AMG319	5030	3.23	100	3.2	10000	1.28982
UM-UC-12	AMG319	2550	4	26	3.2	10000	0.632003
UM-UC-14	AMG319	3820	2.96	57.8	3.2	10000	1.10643
UM-UC-15	AMG319	0			3.2	10000	0
UM-UC-17	AMG319	8370	4	100	3.2	10000	0.222976
UM-UC-18	AMG319	10000			3.2	10000	0
UM-UC-3	AMG319	308	4	35.3	3.2	10000	6.81416
UM-UC-5	AMG319	1.27	4	10.6	3.2	10000	1.28293
UM-UC-6	AMG319	5770	3.85	100	3.2	10000	0.846033
UM-UC-9	AMG319	0			3.2	10000	0
5637	AMG-458	0			3.2	10000	0
BC8149	AMG-458	10000	0.25	100	3.2	10000	0
J82	AMG-458	0			3.2	10000	0
SCaBER	AMG-458	0			3.2	10000	0
SW780	AMG-458	550	4	5.25	3.2	10000	0
T-24	AMG-458	10000			3.2	10000	0
TCCSUP	AMG-458	7130	4	29.7	3.2	10000	0.0429198
UM-UC-1	AMG-458	10000	4	41	3.2	10000	0
UM-UC-12	AMG-458	10000			3.2	10000	0
UM-UC-14	AMG-458	5040	4	8.12	3.2	10000	0
UM-UC-15	AMG-458	0.64	0.25	5.34	3.2	10000	0
UM-UC-17	AMG-458	2430	4	12	3.2	10000	0.0479043
UM-UC-18	AMG-458	59.7	4	12.1	3.2	10000	1.40309
UM-UC-3	AMG-458	1830	4	16.3	3.2	10000	0.357782
UM-UC-5	AMG-458	10000			3.2	10000	0
UM-UC-6	AMG-458	10000			3.2	10000	0
UM-UC-9	AMG-458	0			3.2	10000	0
5637	Aminoglutethimide	10000			3.2	10000	0
BC8149	Aminoglutethimide	10000	4	100	3.2	10000	0
J82	Aminoglutethimide	10000			3.2	10000	0
SCaBER	Aminoglutethimide	1.62	4	1.55	3.2	10000	0
SW780	Aminoglutethimide	0			3.2	10000	0
T-24	Aminoglutethimide	10000			3.2	10000	0
TCCSUP	Aminoglutethimide	10000			3.2	10000	0
UM-UC-1	Aminoglutethimide	10000			3.2	10000	0
UM-UC-12	Aminoglutethimide	10000			3.2	10000	0
UM-UC-14	Aminoglutethimide	10000			3.2	10000	0
UM-UC-15	Aminoglutethimide	0			3.2	10000	0
UM-UC-17	Aminoglutethimide	10000			3.2	10000	0
UM-UC-18	Aminoglutethimide	10000			3.2	10000	0
UM-UC-3	Aminoglutethimide	0			3.2	10000	0
UM-UC-5	Aminoglutethimide	10000			3.2	10000	0
UM-UC-6	Aminoglutethimide	10000			3.2	10000	0
UM-UC-9	Aminoglutethimide	10000			3.2	10000	0
5637	Anagliptin	10000			3.2	10000	0
BC8149	Anagliptin	10000			3.2	10000	0
J82	Anagliptin	10000			3.2	10000	0
SCaBER	Anagliptin	10000			3.2	10000	0
SW780	Anagliptin	10000			3.2	10000	0
T-24	Anagliptin	0			3.2	10000	0
TCCSUP	Anagliptin	10000			3.2	10000	0
UM-UC-1	Anagliptin	0			3.2	10000	0
UM-UC-12	Anagliptin	10000			3.2	10000	0
UM-UC-14	Anagliptin	10000			3.2	10000	0
UM-UC-15	Anagliptin	0			3.2	10000	0
UM-UC-17	Anagliptin	10000			3.2	10000	0
UM-UC-18	Anagliptin	10000			3.2	10000	0
UM-UC-3	Anagliptin	10000			3.2	10000	0
UM-UC-5	Anagliptin	10000			3.2	10000	0
UM-UC-6	Anagliptin	0			3.2	10000	0
UM-UC-9	Anagliptin	10000			3.2	10000	0
5637	Anagrelide HCl	838	2	87.8	3.2	10000	10.9936
BC8149	Anagrelide HCl	2780	0.43	81.5	3.2	10000	11.2772
J82	Anagrelide HCl	10000	0.25	100	3.2	10000	0
SCaBER	Anagrelide HCl	6820	0.25	100	3.2	10000	22.2934
SW780	Anagrelide HCl	10000	0.316	100	3.2	10000	0
T-24	Anagrelide HCl	17.8	4	17.7	3.2	10000	7.8773
TCCSUP	Anagrelide HCl	4100	0.52	100	3.2	10000	9.79542
UM-UC-1	Anagrelide HCl	10000	0.25	100	3.2	10000	0
UM-UC-12	Anagrelide HCl	7600	0.805	100	3.2	10000	2.96136
UM-UC-14	Anagrelide HCl	60	0.859	22.4	3.2	10000	6.251
UM-UC-15	Anagrelide HCl	0.64	0.25	27.6	3.2	10000	18.1215
UM-UC-17	Anagrelide HCl	0.64	0.8	27.9	3.2	10000	25.8958
UM-UC-18	Anagrelide HCl	202	0.835	59.5	3.2	10000	18.4024
UM-UC-3	Anagrelide HCl	10000	0.25	100	3.2	10000	0
UM-UC-5	Anagrelide HCl	1700	0.429	49.8	3.2	10000	5.73654
UM-UC-6	Anagrelide HCl	6810	0.322	45.1	3.2	10000	2.49423
UM-UC-9	Anagrelide HCl	6450	0.488	64.5	3.2	10000	3.34782
5637	Anastrozole	10000			3.2	10000	0
BC8149	Anastrozole	4060	4	11.7	3.2	10000	0.00586835
J82	Anastrozole	10000	4	81.2	3.2	10000	0
SCaBER	Anastrozole	0			3.2	10000	0
SW780	Anastrozole	0			3.2	10000	0
T-24	Anastrozole	10000	0.568	59.9	3.2	10000	0
TCCSUP	Anastrozole	2840	4	46.3	3.2	10000	1.2942
UM-UC-1	Anastrozole	4660	4	27.4	3.2	10000	0.196065
UM-UC-12	Anastrozole	2100	4	10.3	3.2	10000	0.00310758
UM-UC-14	Anastrozole	10000	4	55.6	3.2	10000	0
UM-UC-15	Anastrozole	10000			3.2	10000	0
UM-UC-17	Anastrozole	10000			3.2	10000	0
UM-UC-18	Anastrozole	0			3.2	10000	0
UM-UC-3	Anastrozole	0			3.2	10000	0
UM-UC-5	Anastrozole	10000			3.2	10000	0
UM-UC-6	Anastrozole	10000	4	55.7	3.2	10000	0
UM-UC-9	Anastrozole	10000			3.2	10000	0
5637	apalutamide	0			3.2	10000	0
BC8149	apalutamide	0			3.2	10000	0
J82	apalutamide	224	4	5.52	3.2	10000	0
SCaBER	apalutamide	0			3.2	10000	0
SW780	apalutamide	10000			3.2	10000	0
T-24	apalutamide	10000	4	100	3.2	10000	0
TCCSUP	apalutamide	0			3.2	10000	0
UM-UC-1	apalutamide	10000			3.2	10000	0
UM-UC-12	apalutamide	0			3.2	10000	0
UM-UC-14	apalutamide	0			3.2	10000	0
UM-UC-15	apalutamide	10000			3.2	10000	0
UM-UC-17	apalutamide	0			3.2	10000	0
UM-UC-18	apalutamide	1140	1.93	13.8	3.2	10000	0.208732
UM-UC-3	apalutamide	2.25	4	5.65	3.2	10000	0
UM-UC-5	apalutamide	10000	4	27	3.2	10000	0
UM-UC-6	apalutamide	0			3.2	10000	0
UM-UC-9	apalutamide	10000			3.2	10000	0
5637	Apixaban	3030	4	39.6	3.2	10000	0.938893
BC8149	Apixaban	1760	1.28	58.9	3.2	10000	3.96633
J82	Apixaban	3070	4	24.7	3.2	10000	0.416871
SCaBER	Apixaban	2090	4	31.1	3.2	10000	1.13432
SW780	Apixaban	0			3.2	10000	0
T-24	Apixaban	10000	0.25	100	3.2	10000	0
TCCSUP	Apixaban	6950	3.82	65.9	3.2	10000	0.258606
UM-UC-1	Apixaban	3650	4	46.9	3.2	10000	0.858119
UM-UC-12	Apixaban	10000	4	100	3.2	10000	0
UM-UC-14	Apixaban	2540	4	29.4	3.2	10000	0.786357
UM-UC-15	Apixaban	0			3.2	10000	0
UM-UC-17	Apixaban	10000	0.606	64.6	3.2	10000	0
UM-UC-18	Apixaban	2850	1.62	72.3	3.2	10000	2.89415
UM-UC-3	Apixaban	1470	1.69	36.9	3.2	10000	2.17363
UM-UC-5	Apixaban	10000	4	97.3	3.2	10000	0
UM-UC-6	Apixaban	10000	4	100	3.2	10000	0
UM-UC-9	Apixaban	10000	4	70.7	3.2	10000	0
5637	Aprepitant	0			3.2	10000	0
BC8149	Aprepitant	10000	4	62.1	3.2	10000	0
J82	Aprepitant	0			3.2	10000	0
SCaBER	Aprepitant	178	1.43	10.6	3.2	10000	0.0571234
SW780	Aprepitant	10000			3.2	10000	0
T-24	Aprepitant	10000	2.25	20.9	3.2	10000	0
TCCSUP	Aprepitant	2100	4	45.3	3.2	10000	1.90998
UM-UC-1	Aprepitant	0			3.2	10000	0
UM-UC-12	Aprepitant	3330	4	25.8	3.2	10000	0.387965
UM-UC-14	Aprepitant	10000	4	62	3.2	10000	0
UM-UC-15	Aprepitant	247	1.17	18	3.2	10000	1.84632
UM-UC-17	Aprepitant	7730	4	34.8	3.2	10000	0.0412416
UM-UC-18	Aprepitant	0			3.2	10000	0
UM-UC-3	Aprepitant	8950	4	33.6	3.2	10000	0.0122076
UM-UC-5	Aprepitant	0			3.2	10000	0
UM-UC-6	Aprepitant	0			3.2	10000	0
UM-UC-9	Aprepitant	10000			3.2	10000	0
5637	AR-A014418	4090	4	20.6	3.2	10000	0.143609
BC8149	AR-A014418	2130	1.23	30.8	3.2	10000	0.980917
J82	AR-A014418	0			3.2	10000	0
SCaBER	AR-A014418	10000	4	95.9	3.2	10000	0
SW780	AR-A014418	10000	4	45	3.2	10000	0
T-24	AR-A014418	0			3.2	10000	0
TCCSUP	AR-A014418	2920	4	23.8	3.2	10000	0.424468
UM-UC-1	AR-A014418	10000	4	78.8	3.2	10000	0
UM-UC-12	AR-A014418	3670	4	24	3.2	10000	0.271928
UM-UC-14	AR-A014418	4060	3.09	32.6	3.2	10000	0.383159
UM-UC-15	AR-A014418	13.2	0.25	32.8	3.2	10000	16.4204
UM-UC-17	AR-A014418	3090	1.58	26	3.2	10000	0.364718
UM-UC-18	AR-A014418	2780	3.77	26	3.2	10000	0.543143
UM-UC-3	AR-A014418	10000	0.502	100	3.2	10000	0
UM-UC-5	AR-A014418	7290	4	19.3	3.2	10000	0.0063509
UM-UC-6	AR-A014418	4340	4	16	3.2	10000	0.0504018
UM-UC-9	AR-A014418	0			3.2	10000	0
5637	Argatroban Monohydrate	1820	4	59.3	3.2	10000	3.14502
BC8149	Argatroban Monohydrate	2570	4	38.3	3.2	10000	1.15766
J82	Argatroban Monohydrate	2830	3.51	28.1	3.2	10000	0.601162
SCaBER	Argatroban Monohydrate	1950	4	27.1	3.2	10000	0.995609
SW780	Argatroban Monohydrate	2850	4	18.6	3.2	10000	0.250654
T-24	Argatroban Monohydrate	6610	0.693	26.7	3.2	10000	0.0835067
TCCSUP	Argatroban Monohydrate	2250	4	58.8	3.2	10000	2.42129
UM-UC-1	Argatroban Monohydrate	2490	4	53.3	3.2	10000	1.8789
UM-UC-12	Argatroban Monohydrate	0			3.2	10000	0
UM-UC-14	Argatroban Monohydrate	1260	1.6	47.9	3.2	10000	3.81011
UM-UC-15	Argatroban Monohydrate	10000	2.73	45.5	3.2	10000	0
UM-UC-17	Argatroban Monohydrate	3990	4	44.8	3.2	10000	0.672764
UM-UC-18	Argatroban Monohydrate	1060	1.2	71.3	3.2	10000	8.16273
UM-UC-3	Argatroban Monohydrate	10000	0.25	100	3.2	10000	0
UM-UC-5	Argatroban Monohydrate	0			3.2	10000	0
UM-UC-6	Argatroban Monohydrate	484	4	44.1	3.2	10000	6.77573
UM-UC-9	Argatroban Monohydrate	0			3.2	10000	0
5637	Asunaprevir	10000			3.2	10000	0
BC8149	Asunaprevir	10000			3.2	10000	0
J82	Asunaprevir	10000			3.2	10000	0
SCaBER	Asunaprevir	0			3.2	10000	0
SW780	Asunaprevir	10000			3.2	10000	0
T-24	Asunaprevir	40.3	4	2.71	3.2	10000	0
TCCSUP	Asunaprevir	10000			3.2	10000	0
UM-UC-1	Asunaprevir	10000			3.2	10000	0
UM-UC-12	Asunaprevir	10000			3.2	10000	0
UM-UC-14	Asunaprevir	10000			3.2	10000	0
UM-UC-15	Asunaprevir	0			3.2	10000	0
UM-UC-17	Asunaprevir	0			3.2	10000	0
UM-UC-18	Asunaprevir	10000			3.2	10000	0
UM-UC-3	Asunaprevir	0			3.2	10000	0
UM-UC-5	Asunaprevir	0			3.2	10000	0
UM-UC-6	Asunaprevir	10000	4	100	3.2	10000	0
UM-UC-9	Asunaprevir	10000	4	100	3.2	10000	0
5637	AT406 (SM-406)	6340	0.669	100	3.2	10000	4.81132
BC8149	AT406 (SM-406)	341	0.889	52.5	3.2	10000	11.7534
J82	AT406 (SM-406)	2280	0.636	81.9	3.2	10000	8.2941
SCaBER	AT406 (SM-406)	1260	0.346	100	3.2	10000	28.6068
SW780	AT406 (SM-406)	135	1.47	11.8	3.2	10000	0.435586
T-24	AT406 (SM-406)	1280	1.8	43.6	3.2	10000	3.23422
TCCSUP	AT406 (SM-406)	474	0.868	82	3.2	10000	18.2295
UM-UC-1	AT406 (SM-406)	1890	2.66	39.2	3.2	10000	1.80255
UM-UC-12	AT406 (SM-406)	0.64	0.25	27.4	3.2	10000	17.9177
UM-UC-14	AT406 (SM-406)	2510	1.22	73.3	3.2	10000	3.92915
UM-UC-15	AT406 (SM-406)	77.6	1.9	45.4	3.2	10000	18.2358
UM-UC-17	AT406 (SM-406)	5.92	4	0.805	3.2	10000	0
UM-UC-18	AT406 (SM-406)	9040	0.505	48.5	3.2	10000	1.08102
UM-UC-3	AT406 (SM-406)	22.1	0.732	15	3.2	10000	2.67835
UM-UC-5	AT406 (SM-406)	0			3.2	10000	0
UM-UC-6	AT406 (SM-406)	1630	0.881	57.6	3.2	10000	4.76695
UM-UC-9	AT406 (SM-406)	10000			3.2	10000	0
5637	Atglistatin	0			3.2	10000	0
BC8149	Atglistatin	2160	4	11.7	3.2	10000	0.0489746
J82	Atglistatin	0			3.2	10000	0
SCaBER	Atglistatin	0			3.2	10000	0
SW780	Atglistatin	2610	4	16.9	3.2	10000	0.22474
T-24	Atglistatin	10000			3.2	10000	0
TCCSUP	Atglistatin	2610	4	35.3	3.2	10000	1.00464
UM-UC-1	Atglistatin	10000	0.377	100	3.2	10000	0
UM-UC-12	Atglistatin	10000			3.2	10000	0
UM-UC-14	Atglistatin	2620	4	27.6	3.2	10000	0.673146
UM-UC-15	Atglistatin	998	1.82	23.1	3.2	10000	1.33936
UM-UC-17	Atglistatin	3000	4	15.9	3.2	10000	0.138225
UM-UC-18	Atglistatin	0			3.2	10000	0
UM-UC-3	Atglistatin	2930	4	20.7	3.2	10000	0.311188
UM-UC-5	Atglistatin	10000			3.2	10000	0
UM-UC-6	Atglistatin	0			3.2	10000	0
UM-UC-9	Atglistatin	10000			3.2	10000	0
5637	Atractylenolide I	10000	4	99.3	3.2	10000	0
BC8149	Atractylenolide I	4690	4	23.5	3.2	10000	0.135225
J82	Atractylenolide I	10000			3.2	10000	0
SCaBER	Atractylenolide I	10000	0.867	100	3.2	10000	0
SW780	Atractylenolide I	10000			3.2	10000	0
T-24	Atractylenolide I	5310	0.988	36	3.2	10000	0.372043
TCCSUP	Atractylenolide I	10000	4	91.8	3.2	10000	0
UM-UC-1	Atractylenolide I	2650	3.93	12.1	3.2	10000	0.040851
UM-UC-12	Atractylenolide I	2090	4	16.3	3.2	10000	0.29353
UM-UC-14	Atractylenolide I	10000	0.746	100	3.2	10000	0
UM-UC-15	Atractylenolide I	10000	4	100	3.2	10000	0
UM-UC-17	Atractylenolide I	10000			3.2	10000	0
UM-UC-18	Atractylenolide I	1950	4	27	3.2	10000	0.98946
UM-UC-3	Atractylenolide I	10000	0.903	57	3.2	10000	0
UM-UC-5	Atractylenolide I	0			3.2	10000	0
UM-UC-6	Atractylenolide I	10000			3.2	10000	0
UM-UC-9	Atractylenolide I	10000			3.2	10000	0
5637	Atuveciclib (BAY-1143572)	1910	4	62.1	3.2	10000	3.14339
BC8149	Atuveciclib (BAY-1143572)	748	2.29	65	3.2	10000	8.24399
J82	Atuveciclib (BAY-1143572)	1830	4	53	3.2	10000	2.73528
SCaBER	Atuveciclib (BAY-1143572)	812	2.64	58.5	3.2	10000	6.74175
SW780	Atuveciclib (BAY-1143572)	2120	4	46.3	3.2	10000	1.94122
T-24	Atuveciclib (BAY-1143572)	1580	4	56.6	3.2	10000	3.46612
TCCSUP	Atuveciclib (BAY-1143572)	1650	4	54.5	3.2	10000	3.16784
UM-UC-1	Atuveciclib (BAY-1143572)	449	4	70.4	3.2	10000	11.8947
UM-UC-12	Atuveciclib (BAY-1143572)	943	4	50.3	3.2	10000	4.85758
UM-UC-14	Atuveciclib (BAY-1143572)	2130	4	46.5	3.2	10000	1.94047
UM-UC-15	Atuveciclib (BAY-1143572)	533	2.76	70.6	3.2	10000	11.1274
UM-UC-17	Atuveciclib (BAY-1143572)	1810	4	51.8	3.2	10000	2.69365
UM-UC-18	Atuveciclib (BAY-1143572)	1310	2.2	63	3.2	10000	5.08373
UM-UC-3	Atuveciclib (BAY-1143572)	259	0.579	56.3	3.2	10000	16.6423
UM-UC-5	Atuveciclib (BAY-1143572)	376	4	69	3.2	10000	12.9577
UM-UC-6	Atuveciclib (BAY-1143572)	511	4	65.6	3.2	10000	10.1773
UM-UC-9	Atuveciclib (BAY-1143572)	690	4	51.9	3.2	10000	6.40969
5637	Aurora A Inhibitor I	1830	2.37	48	3.2	10000	2.5171
BC8149	Aurora A Inhibitor I	2150	4	41.5	3.2	10000	1.65226
J82	Aurora A Inhibitor I	10000			3.2	10000	0
SCaBER	Aurora A Inhibitor I	3320	4	60.6	3.2	10000	1.42805
SW780	Aurora A Inhibitor I	0			3.2	10000	0
T-24	Aurora A Inhibitor I	10000	0.25	100	3.2	10000	0
TCCSUP	Aurora A Inhibitor I	799	4	34.1	3.2	10000	3.42811
UM-UC-1	Aurora A Inhibitor I	363	4	21.7	3.2	10000	3.01983
UM-UC-12	Aurora A Inhibitor I	2560	4	30.4	3.2	10000	0.82065
UM-UC-14	Aurora A Inhibitor I	4620	0.734	47.9	3.2	10000	1.3294
UM-UC-15	Aurora A Inhibitor I	7190	4	69	3.2	10000	0.236934
UM-UC-17	Aurora A Inhibitor I	10000	4	65.1	3.2	10000	0
UM-UC-18	Aurora A Inhibitor I	2790	4	34.4	3.2	10000	0.871255
UM-UC-3	Aurora A Inhibitor I	2710	4	27.9	3.2	10000	0.649607
UM-UC-5	Aurora A Inhibitor I	10000			3.2	10000	0
UM-UC-6	Aurora A Inhibitor I	1740	1.27	31.2	3.2	10000	1.30044
UM-UC-9	Aurora A Inhibitor I	0			3.2	10000	0
5637	Avanafil	9680	4	100	3.2	10000	0.105375
BC8149	Avanafil	0			3.2	10000	0
J82	Avanafil	0			3.2	10000	0
SCaBER	Avanafil	35.8	4	3.4	3.2	10000	0
SW780	Avanafil	10000			3.2	10000	0
T-24	Avanafil	10000	4	52.7	3.2	10000	0
TCCSUP	Avanafil	10000	4	49.7	3.2	10000	0
UM-UC-1	Avanafil	10000			3.2	10000	0
UM-UC-12	Avanafil	0			3.2	10000	0
UM-UC-14	Avanafil	0			3.2	10000	0
UM-UC-15	Avanafil	15	0.428	31.3	3.2	10000	17.9109
UM-UC-17	Avanafil	10000			3.2	10000	0
UM-UC-18	Avanafil	0			3.2	10000	0
UM-UC-3	Avanafil	10000	0.843	83.9	3.2	10000	0
UM-UC-5	Avanafil	66.4	4	11.7	3.2	10000	1.07398
UM-UC-6	Avanafil	10000	4	68.3	3.2	10000	0
UM-UC-9	Avanafil	0			3.2	10000	0
5637	Axitinib	2470	4	71.1	3.2	10000	2.68504
BC8149	Axitinib	10000	4	94.9	3.2	10000	0
J82	Axitinib	10000	0.479	100	3.2	10000	0
SCaBER	Axitinib	10000	0.25	100	3.2	10000	0
SW780	Axitinib	0			3.2	10000	0
T-24	Axitinib	9710	4	50.6	3.2	10000	0.0225738
TCCSUP	Axitinib	900	2.21	77.5	3.2	10000	8.86836
UM-UC-1	Axitinib	1580	4	37.9	3.2	10000	2.10238
UM-UC-12	Axitinib	10000	0.357	100	3.2	10000	0
UM-UC-14	Axitinib	9870	1.22	100	3.2	10000	0.955429
UM-UC-15	Axitinib	0			3.2	10000	0
UM-UC-17	Axitinib	10000	4	72.7	3.2	10000	0
UM-UC-18	Axitinib	9490	4	31	3.2	10000	0.00453666
UM-UC-3	Axitinib	0			3.2	10000	0
UM-UC-5	Axitinib	10000			3.2	10000	0
UM-UC-6	Axitinib	2790	1.67	57.9	3.2	10000	2.11599
UM-UC-9	Axitinib	10000			3.2	10000	0
5637	AZ 3146	0			3.2	10000	0
BC8149	AZ 3146	0			3.2	10000	0
J82	AZ 3146	0			3.2	10000	0
SCaBER	AZ 3146	0			3.2	10000	0
SW780	AZ 3146	10000			3.2	10000	0
T-24	AZ 3146	10000	4	72.3	3.2	10000	0
TCCSUP	AZ 3146	8870	2.27	100	3.2	10000	0.399766
UM-UC-1	AZ 3146	9540	4	39.3	3.2	10000	0.0117986
UM-UC-12	AZ 3146	0			3.2	10000	0
UM-UC-14	AZ 3146	10000	4	92.5	3.2	10000	0
UM-UC-15	AZ 3146	10000			3.2	10000	0
UM-UC-17	AZ 3146	10000	0.875	100	3.2	10000	0
UM-UC-18	AZ 3146	10000	4	84.4	3.2	10000	0
UM-UC-3	AZ 3146	5370	4	21.7	3.2	10000	0.0672838
UM-UC-5	AZ 3146	10000			3.2	10000	0
UM-UC-6	AZ 3146	6000	4	53.8	3.2	10000	0.306321
UM-UC-9	AZ 3146	0			3.2	10000	0
5637	AZ 628	283	4	63.6	3.2	10000	13.963
BC8149	AZ 628	975	1.46	56.9	3.2	10000	6.11412
J82	AZ 628	10000			3.2	10000	0
SCaBER	AZ 628	351	4	56.3	3.2	10000	10.8664
SW780	AZ 628	427	4	38.1	3.2	10000	6.15669
T-24	AZ 628	1740	1.75	33.9	3.2	10000	1.55838
TCCSUP	AZ 628	2830	4	29.7	3.2	10000	0.672973
UM-UC-1	AZ 628	6030	4	29.3	3.2	10000	0.0936109
UM-UC-12	AZ 628	971	4	36.8	3.2	10000	3.22758
UM-UC-14	AZ 628	3350	4	23.2	3.2	10000	0.308169
UM-UC-15	AZ 628	181	4	11.5	3.2	10000	0.561318
UM-UC-17	AZ 628	0			3.2	10000	0
UM-UC-18	AZ 628	1450	4	44	3.2	10000	2.79152
UM-UC-3	AZ 628	614	0.955	48.8	3.2	10000	7.34077
UM-UC-5	AZ 628	156	3.04	64.6	3.2	10000	19.5015
UM-UC-6	AZ 628	10000	4	100	3.2	10000	0
UM-UC-9	AZ 628	452	4	23.6	3.2	10000	3.02172
5637	AZ31	10000			3.2	10000	0
BC8149	AZ31	10000			3.2	10000	0
J82	AZ31	10000			3.2	10000	0
SCaBER	AZ31	10000			3.2	10000	0
SW780	AZ31	10000			3.2	10000	0
T-24	AZ31	0			3.2	10000	0
TCCSUP	AZ31	10000			3.2	10000	0
UM-UC-1	AZ31	10000			3.2	10000	0
UM-UC-12	AZ31	10000			3.2	10000	0
UM-UC-14	AZ31	1400	4	25.7	3.2	10000	1.3447
UM-UC-15	AZ31	0			3.2	10000	0
UM-UC-17	AZ31	10000			3.2	10000	0
UM-UC-18	AZ31	10000			3.2	10000	0
UM-UC-3	AZ31	3720	4	13.6	3.2	10000	0.0368468
UM-UC-5	AZ31	10000			3.2	10000	0
UM-UC-6	AZ31	0			3.2	10000	0
UM-UC-9	AZ31	10000			3.2	10000	0
5637	AZ6102	8860	4	100	3.2	10000	0.169866
BC8149	AZ6102	10000	4	72.5	3.2	10000	0
J82	AZ6102	10000	1.92	67.7	3.2	10000	0
SCaBER	AZ6102	10000	4	84.1	3.2	10000	0
SW780	AZ6102	10000			3.2	10000	0
T-24	AZ6102	0.64	0.25	20	3.2	10000	9.84003
TCCSUP	AZ6102	4250	4	49.3	3.2	10000	0.675212
UM-UC-1	AZ6102	8110	2.23	71	3.2	10000	0.289945
UM-UC-12	AZ6102	8950	4	100	3.2	10000	0.161421
UM-UC-14	AZ6102	10000	0.531	100	3.2	10000	0
UM-UC-15	AZ6102	0			3.2	10000	0
UM-UC-17	AZ6102	10000			3.2	10000	0
UM-UC-18	AZ6102	0			3.2	10000	0
UM-UC-3	AZ6102	10000	0.662	100	3.2	10000	0
UM-UC-5	AZ6102	10000	4	100	3.2	10000	0
UM-UC-6	AZ6102	10000	0.367	100	3.2	10000	0
UM-UC-9	AZ6102	4640	4	27.1	3.2	10000	0.193903
5637	Azacitidine	0			3.2	10000	0
BC8149	Azacitidine	1430	4	18.8	3.2	10000	0.714536
J82	Azacitidine	10000			3.2	10000	0
SCaBER	Azacitidine	10000			3.2	10000	0
SW780	Azacitidine	10000			3.2	10000	0
T-24	Azacitidine	0			3.2	10000	0
TCCSUP	Azacitidine	10000	4	99.7	3.2	10000	0
UM-UC-1	Azacitidine	0			3.2	10000	0
UM-UC-12	Azacitidine	10000			3.2	10000	0
UM-UC-14	Azacitidine	2120	4	25.6	3.2	10000	0.807302
UM-UC-15	Azacitidine	10000			3.2	10000	0
UM-UC-17	Azacitidine	0			3.2	10000	0
UM-UC-18	Azacitidine	0			3.2	10000	0
UM-UC-3	Azacitidine	0			3.2	10000	0
UM-UC-5	Azacitidine	10000			3.2	10000	0
UM-UC-6	Azacitidine	2030	4	16.9	3.2	10000	0.342167
UM-UC-9	Azacitidine	10000			3.2	10000	0
5637	Azathioprine	1630	4	46.3	3.2	10000	2.63283
BC8149	Azathioprine	2540	4	45.3	3.2	10000	1.48262
J82	Azathioprine	2000	4	25.5	3.2	10000	0.867607
SCaBER	Azathioprine	1430	4	21.4	3.2	10000	0.942551
SW780	Azathioprine	10000	4	70.5	3.2	10000	0
T-24	Azathioprine	10000	0.25	100	3.2	10000	0
TCCSUP	Azathioprine	1470	4	48.9	3.2	10000	3.13575
UM-UC-1	Azathioprine	10000	4	100	3.2	10000	0
UM-UC-12	Azathioprine	0			3.2	10000	0
UM-UC-14	Azathioprine	1680	4	49.8	3.2	10000	2.78786
UM-UC-15	Azathioprine	10000	4	98.5	3.2	10000	0
UM-UC-17	Azathioprine	4510	4	49.6	3.2	10000	0.595546
UM-UC-18	Azathioprine	509	1.33	60.2	3.2	10000	10.5053
UM-UC-3	Azathioprine	1810	2.29	45.3	3.2	10000	2.35492
UM-UC-5	Azathioprine	2420	4	14.4	3.2	10000	0.145221
UM-UC-6	Azathioprine	1730	4	36.4	3.2	10000	1.79892
UM-UC-9	Azathioprine	0			3.2	10000	0
5637	AZD0530, Saracatinib (AZD0530)	2600	1.83	83.8	3.2	10000	3.76085
BC8149	AZD0530, Saracatinib (AZD0530)	5120	1.07	42.5	3.2	10000	0.592903
J82	AZD0530, Saracatinib (AZD0530)	10000	0.698	100	3.2	10000	0
SCaBER	AZD0530, Saracatinib (AZD0530)	2210	1.05	86.1	3.2	10000	6.14856
SW780	AZD0530, Saracatinib (AZD0530)	1820	4	39.9	3.2	10000	1.92175
T-24	AZD0530, Saracatinib (AZD0530)	302	0.784	61.6	3.2	10000	16.1563
TCCSUP	AZD0530, Saracatinib (AZD0530)	726	1.08	72.2	3.2	10000	11.1602
UM-UC-1	AZD0530, Saracatinib (AZD0530)	1970	4	39.8	3.2	10000	1.7427
UM-UC-12	AZD0530, Saracatinib (AZD0530)	9100	0.25	100	3.2	10000	20.738
UM-UC-14	AZD0530, Saracatinib (AZD0530)	2530	1.84	55.7	3.2	10000	2.2005
UM-UC-15	AZD0530, Saracatinib (AZD0530)	1520	1.32	16.9	3.2	10000	0.240269
UM-UC-17	AZD0530, Saracatinib (AZD0530)	10000	4	100	3.2	10000	0
UM-UC-18	AZD0530, Saracatinib (AZD0530)	1440	1.59	41.5	3.2	10000	2.6964
UM-UC-3	AZD0530, Saracatinib (AZD0530)	1340	0.856	42.8	3.2	10000	3.35713
UM-UC-5	AZD0530, Saracatinib (AZD0530)	10000			3.2	10000	0
UM-UC-6	AZD0530, Saracatinib (AZD0530)	2020	4	55.5	3.2	10000	2.57861
UM-UC-9	AZD0530, Saracatinib (AZD0530)	10000	4	33.4	3.2	10000	0
5637	AZD1080	3080	4	55	3.2	10000	1.42754
BC8149	AZD1080	10000			3.2	10000	0
J82	AZD1080	0			3.2	10000	0
SCaBER	AZD1080	0			3.2	10000	0
SW780	AZD1080	10000			3.2	10000	0
T-24	AZD1080	10000	4	100	3.2	10000	0
TCCSUP	AZD1080	10000	4	100	3.2	10000	0
UM-UC-1	AZD1080	10000			3.2	10000	0
UM-UC-12	AZD1080	0			3.2	10000	0
UM-UC-14	AZD1080	10000	3.01	100	3.2	10000	0
UM-UC-15	AZD1080	10000	4	84	3.2	10000	0
UM-UC-17	AZD1080	10000			3.2	10000	0
UM-UC-18	AZD1080	10000			3.2	10000	0
UM-UC-3	AZD1080	10000			3.2	10000	0
UM-UC-5	AZD1080	10000			3.2	10000	0
UM-UC-6	AZD1080	10000	4	47.9	3.2	10000	0
UM-UC-9	AZD1080	10000			3.2	10000	0
5637	AZD1390	10000			3.2	10000	0
BC8149	AZD1390	10000	4	39.9	3.2	10000	0
J82	AZD1390	10000			3.2	10000	0
SCaBER	AZD1390	0			3.2	10000	0
SW780	AZD1390	10000	0.25	100	3.2	10000	0
T-24	AZD1390	10000			3.2	10000	0
TCCSUP	AZD1390	0			3.2	10000	0
UM-UC-1	AZD1390	10000			3.2	10000	0
UM-UC-12	AZD1390	0			3.2	10000	0
UM-UC-14	AZD1390	153	2.2	18.6	3.2	10000	3.34643
UM-UC-15	AZD1390	0			3.2	10000	0
UM-UC-17	AZD1390	10000			3.2	10000	0
UM-UC-18	AZD1390	365	4	8.84	3.2	10000	0
UM-UC-3	AZD1390	0			3.2	10000	0
UM-UC-5	AZD1390	10000			3.2	10000	0
UM-UC-6	AZD1390	10000			3.2	10000	0
UM-UC-9	AZD1390	10000			3.2	10000	0
5637	AZD1981	10000	4	97.8	3.2	10000	0
BC8149	AZD1981	2490	2.31	17.1	3.2	10000	0.177659
J82	AZD1981	10000			3.2	10000	0
SCaBER	AZD1981	1250	4	8.39	3.2	10000	0
SW780	AZD1981	1.51	4	1.12	3.2	10000	0
T-24	AZD1981	0			3.2	10000	0
TCCSUP	AZD1981	8310	4	75.8	3.2	10000	0.145892
UM-UC-1	AZD1981	0			3.2	10000	0
UM-UC-12	AZD1981	10000			3.2	10000	0
UM-UC-14	AZD1981	8290	4	46.1	3.2	10000	0.0545449
UM-UC-15	AZD1981	10000			3.2	10000	0
UM-UC-17	AZD1981	10000	4	99.6	3.2	10000	0
UM-UC-18	AZD1981	10000	4	78.1	3.2	10000	0
UM-UC-3	AZD1981	0			3.2	10000	0
UM-UC-5	AZD1981	10000			3.2	10000	0
UM-UC-6	AZD1981	10000	4	100	3.2	10000	0
UM-UC-9	AZD1981	10000			3.2	10000	0
5637	AZD2461	1110	4	12.9	3.2	10000	0.271767
BC8149	AZD2461	10000	4	63.2	3.2	10000	0
J82	AZD2461	0			3.2	10000	0
SCaBER	AZD2461	507	4	16.9	3.2	10000	1.43055
SW780	AZD2461	10000			3.2	10000	0
T-24	AZD2461	0			3.2	10000	0
TCCSUP	AZD2461	2390	4	63.5	3.2	10000	2.4557
UM-UC-1	AZD2461	10000	4	99.8	3.2	10000	0
UM-UC-12	AZD2461	10000	4	22.1	3.2	10000	0
UM-UC-14	AZD2461	7640	4	31.2	3.2	10000	0.0325516
UM-UC-15	AZD2461	10000			3.2	10000	0
UM-UC-17	AZD2461	10000	4	100	3.2	10000	0
UM-UC-18	AZD2461	0			3.2	10000	0
UM-UC-3	AZD2461	0			3.2	10000	0
UM-UC-5	AZD2461	10000	4	100	3.2	10000	0
UM-UC-6	AZD2461	3380	4	35.3	3.2	10000	0.650965
UM-UC-9	AZD2461	10000			3.2	10000	0
5637	AZD3514	681	2.05	49.6	3.2	10000	6.41159
BC8149	AZD3514	8450	2.53	63	3.2	10000	0.166458
J82	AZD3514	0			3.2	10000	0
SCaBER	AZD3514	10000	0.402	100	3.2	10000	0
SW780	AZD3514	9900	4	51.1	3.2	10000	0.0196954
T-24	AZD3514	10000	4	100	3.2	10000	0
TCCSUP	AZD3514	3300	4	45.1	3.2	10000	0.976282
UM-UC-1	AZD3514	2170	4	24	3.2	10000	0.694487
UM-UC-12	AZD3514	10000	4	100	3.2	10000	0
UM-UC-14	AZD3514	2890	4	54	3.2	10000	1.54022
UM-UC-15	AZD3514	34.3	4	8.77	3.2	10000	0
UM-UC-17	AZD3514	4120	4	55.6	3.2	10000	0.853468
UM-UC-18	AZD3514	10000	4	100	3.2	10000	0
UM-UC-3	AZD3514	3560	3.64	54.5	3.2	10000	1.11699
UM-UC-5	AZD3514	10000	4	64.1	3.2	10000	0
UM-UC-6	AZD3514	10000	4	29.4	3.2	10000	0
UM-UC-9	AZD3514	2290	4	56.2	3.2	10000	2.24156
5637	AZD4054, Zibotentan (ZD4054)	10000			3.2	10000	0
BC8149	AZD4054, Zibotentan (ZD4054)	10000			3.2	10000	0
J82	AZD4054, Zibotentan (ZD4054)	10000			3.2	10000	0
SCaBER	AZD4054, Zibotentan (ZD4054)	0			3.2	10000	0
SW780	AZD4054, Zibotentan (ZD4054)	10000			3.2	10000	0
T-24	AZD4054, Zibotentan (ZD4054)	0			3.2	10000	0
TCCSUP	AZD4054, Zibotentan (ZD4054)	0			3.2	10000	0
UM-UC-1	AZD4054, Zibotentan (ZD4054)	10000			3.2	10000	0
UM-UC-12	AZD4054, Zibotentan (ZD4054)	10000			3.2	10000	0
UM-UC-14	AZD4054, Zibotentan (ZD4054)	10000			3.2	10000	0
UM-UC-15	AZD4054, Zibotentan (ZD4054)	0			3.2	10000	0
UM-UC-17	AZD4054, Zibotentan (ZD4054)	0			3.2	10000	0
UM-UC-18	AZD4054, Zibotentan (ZD4054)	10000			3.2	10000	0
UM-UC-3	AZD4054, Zibotentan (ZD4054)	10000	4	15.9	3.2	10000	0
UM-UC-5	AZD4054, Zibotentan (ZD4054)	10000			3.2	10000	0
UM-UC-6	AZD4054, Zibotentan (ZD4054)	0			3.2	10000	0
UM-UC-9	AZD4054, Zibotentan (ZD4054)	10000			3.2	10000	0
5637	AZD7762	230	1.64	62.7	3.2	10000	16.6395
BC8149	AZD7762	4590	0.467	100	3.2	10000	10.6776
J82	AZD7762	3780	1.44	52.2	3.2	10000	1.2348
SCaBER	AZD7762	974	0.749	54.1	3.2	10000	6.80694
SW780	AZD7762	10000	0.647	98.7	3.2	10000	0
T-24	AZD7762	10000	0.873	100	3.2	10000	0
TCCSUP	AZD7762	73.5	1.35	70	3.2	10000	31.7525
UM-UC-1	AZD7762	275	1.7	64	3.2	10000	15.4922
UM-UC-12	AZD7762	2570	4	55.2	3.2	10000	1.8788
UM-UC-14	AZD7762	1280	1.12	65.8	3.2	10000	6.45672
UM-UC-15	AZD7762	0			3.2	10000	0
UM-UC-17	AZD7762	2080	1.53	66.6	3.2	10000	3.77638
UM-UC-18	AZD7762	403	1.13	70.2	3.2	10000	15.1235
UM-UC-3	AZD7762	708	0.955	38.1	3.2	10000	4.41253
UM-UC-5	AZD7762	325	1.4	39.5	3.2	10000	7.70339
UM-UC-6	AZD7762	175	1.94	52	3.2	10000	15.0051
UM-UC-9	AZD7762	1970	4	15.1	3.2	10000	0.249087
5637	AZD9496	0			3.2	10000	0
BC8149	AZD9496	0			3.2	10000	0
J82	AZD9496	0			3.2	10000	0
SCaBER	AZD9496	0			3.2	10000	0
SW780	AZD9496	0.64	0.25	24.5	3.2	10000	14.8885
T-24	AZD9496	189	4	16.6	3.2	10000	2.54393
TCCSUP	AZD9496	4350	0.707	100	3.2	10000	6.17882
UM-UC-1	AZD9496	10000	0.25	100	3.2	10000	0
UM-UC-12	AZD9496	0			3.2	10000	0
UM-UC-14	AZD9496	10000	0.25	100	3.2	10000	0
UM-UC-15	AZD9496	0			3.2	10000	0
UM-UC-17	AZD9496	0			3.2	10000	0
UM-UC-18	AZD9496	10000	0.25	100	3.2	10000	0
UM-UC-3	AZD9496	0			3.2	10000	0
UM-UC-5	AZD9496	0			3.2	10000	0
UM-UC-6	AZD9496	10000	0.968	100	3.2	10000	0
UM-UC-9	AZD9496	2.19	4	8.4	3.2	10000	0
5637	Azilsartan Medoxomil	0			3.2	10000	0
BC8149	Azilsartan Medoxomil	0			3.2	10000	0
J82	Azilsartan Medoxomil	10000			3.2	10000	0
SCaBER	Azilsartan Medoxomil	10000			3.2	10000	0
SW780	Azilsartan Medoxomil	10000			3.2	10000	0
T-24	Azilsartan Medoxomil	0			3.2	10000	0
TCCSUP	Azilsartan Medoxomil	10000			3.2	10000	0
UM-UC-1	Azilsartan Medoxomil	10000			3.2	10000	0
UM-UC-12	Azilsartan Medoxomil	0			3.2	10000	0
UM-UC-14	Azilsartan Medoxomil	0			3.2	10000	0
UM-UC-15	Azilsartan Medoxomil	10000			3.2	10000	0
UM-UC-17	Azilsartan Medoxomil	0			3.2	10000	0
UM-UC-18	Azilsartan Medoxomil	10000			3.2	10000	0
UM-UC-3	Azilsartan Medoxomil	0			3.2	10000	0
UM-UC-5	Azilsartan Medoxomil	10000			3.2	10000	0
UM-UC-6	Azilsartan Medoxomil	10000			3.2	10000	0
UM-UC-9	Azilsartan Medoxomil	10000			3.2	10000	0
5637	Bafetinib (INNO-406)	209	2.09	74.5	3.2	10000	20.5417
BC8149	Bafetinib (INNO-406)	1150	1.56	62.8	3.2	10000	6.03461
J82	Bafetinib (INNO-406)	0			3.2	10000	0
SCaBER	Bafetinib (INNO-406)	1750	3.42	43.9	3.2	10000	2.29163
SW780	Bafetinib (INNO-406)	10000	4	100	3.2	10000	0
T-24	Bafetinib (INNO-406)	10000	3.86	100	3.2	10000	0
TCCSUP	Bafetinib (INNO-406)	489	4	66.5	3.2	10000	10.6205
UM-UC-1	Bafetinib (INNO-406)	382	4	43.1	3.2	10000	7.65004
UM-UC-12	Bafetinib (INNO-406)	0			3.2	10000	0
UM-UC-14	Bafetinib (INNO-406)	3410	4	64	3.2	10000	1.46174
UM-UC-15	Bafetinib (INNO-406)	0			3.2	10000	0
UM-UC-17	Bafetinib (INNO-406)	1560	4	71.7	3.2	10000	4.59394
UM-UC-18	Bafetinib (INNO-406)	2410	4	46.5	3.2	10000	1.65083
UM-UC-3	Bafetinib (INNO-406)	2280	4	40.4	3.2	10000	1.47526
UM-UC-5	Bafetinib (INNO-406)	1460	3.22	69.9	3.2	10000	4.90898
UM-UC-6	Bafetinib (INNO-406)	2250	4	62.9	3.2	10000	2.62337
UM-UC-9	Bafetinib (INNO-406)	1150	2	21.3	3.2	10000	0.989173
5637	Baohuoside I	0			3.2	10000	0
BC8149	Baohuoside I	0			3.2	10000	0
J82	Baohuoside I	10000			3.2	10000	0
SCaBER	Baohuoside I	0			3.2	10000	0
SW780	Baohuoside I	10000			3.2	10000	0
T-24	Baohuoside I	10.5	4	10.4	3.2	10000	0.473871
TCCSUP	Baohuoside I	1350	4	7.55	3.2	10000	0
UM-UC-1	Baohuoside I	10000			3.2	10000	0
UM-UC-12	Baohuoside I	10000			3.2	10000	0
UM-UC-14	Baohuoside I	10000			3.2	10000	0
UM-UC-15	Baohuoside I	2060	4	42.6	3.2	10000	1.80569
UM-UC-17	Baohuoside I	10000			3.2	10000	0
UM-UC-18	Baohuoside I	0			3.2	10000	0
UM-UC-3	Baohuoside I	0			3.2	10000	0
UM-UC-5	Baohuoside I	0			3.2	10000	0
UM-UC-6	Baohuoside I	10000	4	97.8	3.2	10000	0
UM-UC-9	Baohuoside I	2480	4	24.6	3.2	10000	0.596034
5637	BAY 11-7082	872	1.79	73.5	3.2	10000	8.88068
BC8149	BAY 11-7082	6400	0.783	100	3.2	10000	3.72772
J82	BAY 11-7082	10000			3.2	10000	0
SCaBER	BAY 11-7082	8940	1.03	100	3.2	10000	1.55555
SW780	BAY 11-7082	10000	4	96.3	3.2	10000	0
T-24	BAY 11-7082	9030	4	100	3.2	10000	0.154224
TCCSUP	BAY 11-7082	3330	4	51.4	3.2	10000	1.14813
UM-UC-1	BAY 11-7082	4410	3.49	61.4	3.2	10000	0.871043
UM-UC-12	BAY 11-7082	9220	1.83	100	3.2	10000	0.517135
UM-UC-14	BAY 11-7082	10000	4	34.6	3.2	10000	0
UM-UC-15	BAY 11-7082	0			3.2	10000	0
UM-UC-17	BAY 11-7082	0			3.2	10000	0
UM-UC-18	BAY 11-7082	8070	1.55	100	3.2	10000	0.929949
UM-UC-3	BAY 11-7082	7310	1.51	100	3.2	10000	1.17565
UM-UC-5	BAY 11-7082	8230	4	100	3.2	10000	0.240599
UM-UC-6	BAY 11-7082	9660	4	100	3.2	10000	0.106648
UM-UC-9	BAY 11-7082	3790	3.61	59.5	3.2	10000	1.12195
5637	Bay 11-7085	1760	4	50.2	3.2	10000	2.67513
BC8149	Bay 11-7085	2470	2.54	45.7	3.2	10000	1.60903
J82	Bay 11-7085	10000			3.2	10000	0
SCaBER	Bay 11-7085	0			3.2	10000	0
SW780	Bay 11-7085	10000			3.2	10000	0
T-24	Bay 11-7085	2410	4	11.1	3.2	10000	0.0193895
TCCSUP	Bay 11-7085	2920	4	51.8	3.2	10000	1.43719
UM-UC-1	Bay 11-7085	0			3.2	10000	0
UM-UC-12	Bay 11-7085	2070	4	27.6	3.2	10000	0.948968
UM-UC-14	Bay 11-7085	3680	4	31.6	3.2	10000	0.458459
UM-UC-15	Bay 11-7085	0			3.2	10000	0
UM-UC-17	Bay 11-7085	10000			3.2	10000	0
UM-UC-18	Bay 11-7085	557	1.04	61	3.2	10000	10.6123
UM-UC-3	Bay 11-7085	1760	4	25.2	3.2	10000	1.00044
UM-UC-5	Bay 11-7085	0			3.2	10000	0
UM-UC-6	Bay 11-7085	10000	4	60.7	3.2	10000	0
UM-UC-9	Bay 11-7085	0			3.2	10000	0
5637	BAY-61-3606	10000	4	84.9	3.2	10000	0
BC8149	BAY-61-3606	9310	4	59.5	3.2	10000	0.0468387
J82	BAY-61-3606	0			3.2	10000	0
SCaBER	BAY-61-3606	0			3.2	10000	0
SW780	BAY-61-3606	10000	4	100	3.2	10000	0
T-24	BAY-61-3606	0			3.2	10000	0
TCCSUP	BAY-61-3606	6240	4	42.1	3.2	10000	0.17501
UM-UC-1	BAY-61-3606	3420	3.45	31.8	3.2	10000	0.530309
UM-UC-12	BAY-61-3606	0			3.2	10000	0
UM-UC-14	BAY-61-3606	1830	1.88	38.1	3.2	10000	1.79904
UM-UC-15	BAY-61-3606	10000	0.887	100	3.2	10000	0
UM-UC-17	BAY-61-3606	0			3.2	10000	0
UM-UC-18	BAY-61-3606	10000	4	65.5	3.2	10000	0
UM-UC-3	BAY-61-3606	10000	0.25	100	3.2	10000	0
UM-UC-5	BAY-61-3606	9520	4	100	3.2	10000	0.115938
UM-UC-6	BAY-61-3606	10000	1.04	100	3.2	10000	0
UM-UC-9	BAY-61-3606	10000	4	100	3.2	10000	0
5637	BAY-876	3240	3.71	19.7	3.2	10000	0.217479
BC8149	BAY-876	10000			3.2	10000	0
J82	BAY-876	0			3.2	10000	0
SCaBER	BAY-876	0			3.2	10000	0
SW780	BAY-876	6800	0.679	21.9	3.2	10000	0.0125472
T-24	BAY-876	10000	4	75.4	3.2	10000	0
TCCSUP	BAY-876	10000			3.2	10000	0
UM-UC-1	BAY-876	1380	1.35	39.9	3.2	10000	2.66585
UM-UC-12	BAY-876	9960	4	22	3.2	10000	3.415e-05
UM-UC-14	BAY-876	502	1.34	36.1	3.2	10000	5.11965
UM-UC-15	BAY-876	10000	0.25	100	3.2	10000	0
UM-UC-17	BAY-876	10000	2.33	100	3.2	10000	0
UM-UC-18	BAY-876	0			3.2	10000	0
UM-UC-3	BAY-876	3540	4	28.5	3.2	10000	0.413556
UM-UC-5	BAY-876	2130	2.14	28.5	3.2	10000	0.884959
UM-UC-6	BAY-876	4630	4	28.3	3.2	10000	0.213678
UM-UC-9	BAY-876	272	1.35	41.1	3.2	10000	9.02091
5637	Bazedoxifene, Bazedoxifene HCl	866	4	67.6	3.2	10000	7.23854
BC8149	Bazedoxifene, Bazedoxifene HCl	568	4	72.2	3.2	10000	10.5075
J82	Bazedoxifene, Bazedoxifene HCl	492	4	36.6	3.2	10000	5.34268
SCaBER	Bazedoxifene, Bazedoxifene HCl	741	4	71.5	3.2	10000	8.64346
SW780	Bazedoxifene, Bazedoxifene HCl	741	4	38.5	3.2	10000	4.25606
T-24	Bazedoxifene, Bazedoxifene HCl	597	4	37	3.2	10000	4.74452
TCCSUP	Bazedoxifene, Bazedoxifene HCl	1040	4	69.5	3.2	10000	6.43599
UM-UC-1	Bazedoxifene, Bazedoxifene HCl	871	4	53.3	3.2	10000	5.53686
UM-UC-12	Bazedoxifene, Bazedoxifene HCl	382	1.12	54.3	3.2	10000	11.1512
UM-UC-14	Bazedoxifene, Bazedoxifene HCl	806	4	38	3.2	10000	3.92125
UM-UC-15	Bazedoxifene, Bazedoxifene HCl	792	4	50.3	3.2	10000	5.57944
UM-UC-17	Bazedoxifene, Bazedoxifene HCl	1380	4	67.2	3.2	10000	4.82038
UM-UC-18	Bazedoxifene, Bazedoxifene HCl	858	4	60.4	3.2	10000	6.44713
UM-UC-3	Bazedoxifene, Bazedoxifene HCl	996	3.41	46.1	3.2	10000	4.2172
UM-UC-5	Bazedoxifene, Bazedoxifene HCl	0			3.2	10000	0
UM-UC-6	Bazedoxifene, Bazedoxifene HCl	0			3.2	10000	0
UM-UC-9	Bazedoxifene, Bazedoxifene HCl	910	4	24.7	3.2	10000	1.90854
5637	BEC HCl	1190	2.77	53.6	3.2	10000	4.41088
BC8149	BEC HCl	0			3.2	10000	0
J82	BEC HCl	10000			3.2	10000	0
SCaBER	BEC HCl	10000			3.2	10000	0
SW780	BEC HCl	0			3.2	10000	0
T-24	BEC HCl	10000			3.2	10000	0
TCCSUP	BEC HCl	421	4	35.6	3.2	10000	5.70564
UM-UC-1	BEC HCl	0			3.2	10000	0
UM-UC-12	BEC HCl	2010	4	66.8	3.2	10000	3.22467
UM-UC-14	BEC HCl	3540	4	37.8	3.2	10000	0.663134
UM-UC-15	BEC HCl	0.64	0.25	51.3	3.2	10000	39.5384
UM-UC-17	BEC HCl	0			3.2	10000	0
UM-UC-18	BEC HCl	0			3.2	10000	0
UM-UC-3	BEC HCl	0			3.2	10000	0
UM-UC-5	BEC HCl	10000			3.2	10000	0
UM-UC-6	BEC HCl	2650	4	55.6	3.2	10000	1.81561
UM-UC-9	BEC HCl	0			3.2	10000	0
5637	Bedaquiline, Bedaquiline fumarate	10000	4	63.3	3.2	10000	0
BC8149	Bedaquiline, Bedaquiline fumarate	10000	4	100	3.2	10000	0
J82	Bedaquiline, Bedaquiline fumarate	10000	4	49.3	3.2	10000	0
SCaBER	Bedaquiline, Bedaquiline fumarate	3830	4	29.8	3.2	10000	0.379138
SW780	Bedaquiline, Bedaquiline fumarate	10000	4	77.7	3.2	10000	0
T-24	Bedaquiline, Bedaquiline fumarate	0			3.2	10000	0
TCCSUP	Bedaquiline, Bedaquiline fumarate	10000	4	96.7	3.2	10000	0
UM-UC-1	Bedaquiline, Bedaquiline fumarate	10000	4	100	3.2	10000	0
UM-UC-12	Bedaquiline, Bedaquiline fumarate	2390	4	42.1	3.2	10000	1.46355
UM-UC-14	Bedaquiline, Bedaquiline fumarate	6490	4	30.1	3.2	10000	0.0723198
UM-UC-15	Bedaquiline, Bedaquiline fumarate	8800	1.25	74.2	3.2	10000	0.63217
UM-UC-17	Bedaquiline, Bedaquiline fumarate	8370	4	36	3.2	10000	0.026675
UM-UC-18	Bedaquiline, Bedaquiline fumarate	10000	4	98.8	3.2	10000	0
UM-UC-3	Bedaquiline, Bedaquiline fumarate	3180	2.94	11.8	3.2	10000	0.0087152
UM-UC-5	Bedaquiline, Bedaquiline fumarate	10000	4	52.1	3.2	10000	0
UM-UC-6	Bedaquiline, Bedaquiline fumarate	10000	4	61.1	3.2	10000	0
UM-UC-9	Bedaquiline, Bedaquiline fumarate	0			3.2	10000	0
5637	Belinostat (PXD101)	1270	3.28	61.2	3.2	10000	4.79008
BC8149	Belinostat (PXD101)	1330	1.45	63.9	3.2	10000	5.55446
J82	Belinostat (PXD101)	857	0.92	53.9	3.2	10000	6.89311
SCaBER	Belinostat (PXD101)	8200	1.08	100	3.2	10000	1.63015
SW780	Belinostat (PXD101)	10000			3.2	10000	0
T-24	Belinostat (PXD101)	7870	0.982	100	3.2	10000	2.03005
TCCSUP	Belinostat (PXD101)	1030	1.26	74.8	3.2	10000	8.75182
UM-UC-1	Belinostat (PXD101)	0			3.2	10000	0
UM-UC-12	Belinostat (PXD101)	1540	1.28	57.6	3.2	10000	4.34898
UM-UC-14	Belinostat (PXD101)	9720	1.06	100	3.2	10000	1.29323
UM-UC-15	Belinostat (PXD101)	4790	0.927	100	3.2	10000	4.01372
UM-UC-17	Belinostat (PXD101)	1200	2.43	51.3	3.2	10000	4.19279
UM-UC-18	Belinostat (PXD101)	511	0.814	49.4	3.2	10000	8.6615
UM-UC-3	Belinostat (PXD101)	10000	0.291	100	3.2	10000	0
UM-UC-5	Belinostat (PXD101)	2690	4	52	3.2	10000	1.63323
UM-UC-6	Belinostat (PXD101)	5730	1.11	63.1	3.2	10000	1.14836
UM-UC-9	Belinostat (PXD101)	2740	4	42.1	3.2	10000	1.20128
5637	Bemcentinib	10000	1.74	100	3.2	10000	0
BC8149	Bemcentinib	0			3.2	10000	0
J82	Bemcentinib	0			3.2	10000	0
SCaBER	Bemcentinib	10000	4	96.1	3.2	10000	0
SW780	Bemcentinib	0			3.2	10000	0
T-24	Bemcentinib	10000			3.2	10000	0
TCCSUP	Bemcentinib	10000	4	98.7	3.2	10000	0
UM-UC-1	Bemcentinib	10000	4	67.9	3.2	10000	0
UM-UC-12	Bemcentinib	0			3.2	10000	0
UM-UC-14	Bemcentinib	10000			3.2	10000	0
UM-UC-15	Bemcentinib	2140	4	35.6	3.2	10000	1.3442
UM-UC-17	Bemcentinib	0			3.2	10000	0
UM-UC-18	Bemcentinib	10000			3.2	10000	0
UM-UC-3	Bemcentinib	4610	4	10.5	3.2	10000	5.1e-07
UM-UC-5	Bemcentinib	10000	4	100	3.2	10000	0
UM-UC-6	Bemcentinib	10000			3.2	10000	0
UM-UC-9	Bemcentinib	10000			3.2	10000	0
5637	BGJ398 (NVP-BGJ398)	242	1.04	20.1	0.32	1000	0.184813
BC8149	BGJ398 (NVP-BGJ398)	53.4	0.713	32.3	0.32	1000	3.92703
J82	BGJ398 (NVP-BGJ398)	0			0.32	1000	0
SCaBER	BGJ398 (NVP-BGJ398)	1000	4	100	0.32	1000	0
SW780	BGJ398 (NVP-BGJ398)	0			0.32	1000	0
T-24	BGJ398 (NVP-BGJ398)	0			0.32	1000	0
TCCSUP	BGJ398 (NVP-BGJ398)	171	4	66.3	0.32	1000	3.82701
UM-UC-1	BGJ398 (NVP-BGJ398)	174	4	58	0.32	1000	3.21977
UM-UC-12	BGJ398 (NVP-BGJ398)	1000	4	100	0.32	1000	0
UM-UC-14	BGJ398 (NVP-BGJ398)	1000	0.551	100	0.32	1000	0
UM-UC-15	BGJ398 (NVP-BGJ398)	26.1	4	23.1	0.32	1000	4.09392
UM-UC-17	BGJ398 (NVP-BGJ398)	975	4	87.4	0.32	1000	0.078345
UM-UC-18	BGJ398 (NVP-BGJ398)	617	4	38.6	0.32	1000	0.154748
UM-UC-3	BGJ398 (NVP-BGJ398)	1000	1.07	47.6	0.32	1000	0
UM-UC-5	BGJ398 (NVP-BGJ398)	628	1.25	64.5	0.32	1000	0.898585
UM-UC-6	BGJ398 (NVP-BGJ398)	131	1.19	19.4	0.32	1000	0.485766
UM-UC-9	BGJ398 (NVP-BGJ398)	1000	4	54.3	0.32	1000	0
5637	BI-78D3	3560	4	55	3.2	10000	1.11609
BC8149	BI-78D3	10000	0.25	100	3.2	10000	0
J82	BI-78D3	65.8	4	3.32	3.2	10000	0
SCaBER	BI-78D3	7730	1.36	100	3.2	10000	1.23682
SW780	BI-78D3	10000	0.39	100	3.2	10000	0
T-24	BI-78D3	7580	1.05	100	3.2	10000	1.91669
TCCSUP	BI-78D3	3070	4	48.7	3.2	10000	1.22423
UM-UC-1	BI-78D3	2720	4	62.1	3.2	10000	2.00376
UM-UC-12	BI-78D3	2510	4	56.5	3.2	10000	1.99776
UM-UC-14	BI-78D3	2850	3.9	22.6	3.2	10000	0.395802
UM-UC-15	BI-78D3	3930	3.57	65.8	3.2	10000	1.19968
UM-UC-17	BI-78D3	10000			3.2	10000	0
UM-UC-18	BI-78D3	6620	1.25	93	3.2	10000	1.60318
UM-UC-3	BI-78D3	5800	0.971	100	3.2	10000	3.04716
UM-UC-5	BI-78D3	9690	4	100	3.2	10000	0.104744
UM-UC-6	BI-78D3	3180	1.85	70.3	3.2	10000	2.27546
UM-UC-9	BI-78D3	6620	3.41	70.9	3.2	10000	0.370726
5637	BIBR 1532	10000			3.2	10000	0
BC8149	BIBR 1532	10000			3.2	10000	0
J82	BIBR 1532	0			3.2	10000	0
SCaBER	BIBR 1532	0			3.2	10000	0
SW780	BIBR 1532	10000			3.2	10000	0
T-24	BIBR 1532	10000			3.2	10000	0
TCCSUP	BIBR 1532	0			3.2	10000	0
UM-UC-1	BIBR 1532	0			3.2	10000	0
UM-UC-12	BIBR 1532	10000			3.2	10000	0
UM-UC-14	BIBR 1532	10000			3.2	10000	0
UM-UC-15	BIBR 1532	105	4	3.04	3.2	10000	0
UM-UC-17	BIBR 1532	0			3.2	10000	0
UM-UC-18	BIBR 1532	10000			3.2	10000	0
UM-UC-3	BIBR 1532	10000			3.2	10000	0
UM-UC-5	BIBR 1532	10000			3.2	10000	0
UM-UC-6	BIBR 1532	0			3.2	10000	0
UM-UC-9	BIBR 1532	10000			3.2	10000	0
5637	Bicalutamide	0			3.2	10000	0
BC8149	Bicalutamide	10000			3.2	10000	0
J82	Bicalutamide	97.2	4	8.97	3.2	10000	0
SCaBER	Bicalutamide	1870	2.15	20	3.2	10000	0.467361
SW780	Bicalutamide	10000			3.2	10000	0
T-24	Bicalutamide	0			3.2	10000	0
TCCSUP	Bicalutamide	10000			3.2	10000	0
UM-UC-1	Bicalutamide	10000			3.2	10000	0
UM-UC-12	Bicalutamide	0			3.2	10000	0
UM-UC-14	Bicalutamide	0			3.2	10000	0
UM-UC-15	Bicalutamide	0			3.2	10000	0
UM-UC-17	Bicalutamide	0			3.2	10000	0
UM-UC-18	Bicalutamide	10000			3.2	10000	0
UM-UC-3	Bicalutamide	0			3.2	10000	0
UM-UC-5	Bicalutamide	10000			3.2	10000	0
UM-UC-6	Bicalutamide	10000			3.2	10000	0
UM-UC-9	Bicalutamide	10000			3.2	10000	0
5637	BIO-acetoxime	0			3.2	10000	0
BC8149	BIO-acetoxime	0			3.2	10000	0
J82	BIO-acetoxime	10000			3.2	10000	0
SCaBER	BIO-acetoxime	10000			3.2	10000	0
SW780	BIO-acetoxime	10000			3.2	10000	0
T-24	BIO-acetoxime	8690	4	57.8	3.2	10000	0.0680775
TCCSUP	BIO-acetoxime	10000			3.2	10000	0
UM-UC-1	BIO-acetoxime	4750	4	21	3.2	10000	0.0960364
UM-UC-12	BIO-acetoxime	9750	4	100	3.2	10000	0.101023
UM-UC-14	BIO-acetoxime	10000	1.63	34.8	3.2	10000	0
UM-UC-15	BIO-acetoxime	246	2.51	58	3.2	10000	14.0901
UM-UC-17	BIO-acetoxime	10000			3.2	10000	0
UM-UC-18	BIO-acetoxime	10000	4	100	3.2	10000	0
UM-UC-3	BIO-acetoxime	10000			3.2	10000	0
UM-UC-5	BIO-acetoxime	0			3.2	10000	0
UM-UC-6	BIO-acetoxime	0			3.2	10000	0
UM-UC-9	BIO-acetoxime	0			3.2	10000	0
5637	BIRB 796 (Doramapimod)	10000	4	71.4	3.2	10000	0
BC8149	BIRB 796 (Doramapimod)	3860	4	54.3	3.2	10000	0.942438
J82	BIRB 796 (Doramapimod)	10000			3.2	10000	0
SCaBER	BIRB 796 (Doramapimod)	8970	4	77.6	3.2	10000	0.102
SW780	BIRB 796 (Doramapimod)	2790	4	32.1	3.2	10000	0.782132
T-24	BIRB 796 (Doramapimod)	0			3.2	10000	0
TCCSUP	BIRB 796 (Doramapimod)	6590	2.74	61.3	3.2	10000	0.343242
UM-UC-1	BIRB 796 (Doramapimod)	0			3.2	10000	0
UM-UC-12	BIRB 796 (Doramapimod)	10000			3.2	10000	0
UM-UC-14	BIRB 796 (Doramapimod)	10000			3.2	10000	0
UM-UC-15	BIRB 796 (Doramapimod)	10000	4	100	3.2	10000	0
UM-UC-17	BIRB 796 (Doramapimod)	0			3.2	10000	0
UM-UC-18	BIRB 796 (Doramapimod)	0			3.2	10000	0
UM-UC-3	BIRB 796 (Doramapimod)	10000	4	55.1	3.2	10000	0
UM-UC-5	BIRB 796 (Doramapimod)	9430	4	100	3.2	10000	0.122274
UM-UC-6	BIRB 796 (Doramapimod)	5850	3.37	52.3	3.2	10000	0.336235
UM-UC-9	BIRB 796 (Doramapimod)	0			3.2	10000	0
5637	Birinapant (TL32711), brinapant	10000			3.2	10000	0
BC8149	Birinapant (TL32711), brinapant	68.9	4	7.82	3.2	10000	0
J82	Birinapant (TL32711), brinapant	10000	4	100	3.2	10000	0
SCaBER	Birinapant (TL32711), brinapant	60.8	0.571	69.1	3.2	10000	38.7119
SW780	Birinapant (TL32711), brinapant	10000			3.2	10000	0
T-24	Birinapant (TL32711), brinapant	5780	0.518	100	3.2	10000	7.80121
TCCSUP	Birinapant (TL32711), brinapant	0			3.2	10000	0
UM-UC-1	Birinapant (TL32711), brinapant	10000			3.2	10000	0
UM-UC-12	Birinapant (TL32711), brinapant	0			3.2	10000	0
UM-UC-14	Birinapant (TL32711), brinapant	10000			3.2	10000	0
UM-UC-15	Birinapant (TL32711), brinapant	758	4	30	3.2	10000	2.99438
UM-UC-17	Birinapant (TL32711), brinapant	0			3.2	10000	0
UM-UC-18	Birinapant (TL32711), brinapant	9850	0.933	88	3.2	10000	1.27142
UM-UC-3	Birinapant (TL32711), brinapant	258	0.988	29.7	3.2	10000	5.42956
UM-UC-5	Birinapant (TL32711), brinapant	57.8	4	14.5	3.2	10000	3.06576
UM-UC-6	Birinapant (TL32711), brinapant	3090	4	63.9	3.2	10000	1.71388
UM-UC-9	Birinapant (TL32711), brinapant	10000	0.324	94	3.2	10000	0
5637	Bisindolylmaleimide I (GF109203X)	0			3.2	10000	0
BC8149	Bisindolylmaleimide I (GF109203X)	0			3.2	10000	0
J82	Bisindolylmaleimide I (GF109203X)	10000			3.2	10000	0
SCaBER	Bisindolylmaleimide I (GF109203X)	10000	4	70.9	3.2	10000	0
SW780	Bisindolylmaleimide I (GF109203X)	10000			3.2	10000	0
T-24	Bisindolylmaleimide I (GF109203X)	10000	4	20.1	3.2	10000	0
TCCSUP	Bisindolylmaleimide I (GF109203X)	10000	4	51.6	3.2	10000	0
UM-UC-1	Bisindolylmaleimide I (GF109203X)	10000			3.2	10000	0
UM-UC-12	Bisindolylmaleimide I (GF109203X)	0			3.2	10000	0
UM-UC-14	Bisindolylmaleimide I (GF109203X)	0			3.2	10000	0
UM-UC-15	Bisindolylmaleimide I (GF109203X)	496	1.4	32.3	3.2	10000	4.31425
UM-UC-17	Bisindolylmaleimide I (GF109203X)	10000	4	100	3.2	10000	0
UM-UC-18	Bisindolylmaleimide I (GF109203X)	0			3.2	10000	0
UM-UC-3	Bisindolylmaleimide I (GF109203X)	0			3.2	10000	0
UM-UC-5	Bisindolylmaleimide I (GF109203X)	3520	4	52.2	3.2	10000	1.06275
UM-UC-6	Bisindolylmaleimide I (GF109203X)	10000			3.2	10000	0
UM-UC-9	Bisindolylmaleimide I (GF109203X)	0			3.2	10000	0
5637	BIX 01294	9440	4	100	3.2	10000	0.121555
BC8149	BIX 01294	7050	1.42	100	3.2	10000	1.36859
J82	BIX 01294	10000			3.2	10000	0
SCaBER	BIX 01294	9450	4	100	3.2	10000	0.12084
SW780	BIX 01294	4540	4	29.2	3.2	10000	0.240375
T-24	BIX 01294	0			3.2	10000	0
TCCSUP	BIX 01294	9430	4	100	3.2	10000	0.122274
UM-UC-1	BIX 01294	10000			3.2	10000	0
UM-UC-12	BIX 01294	9230	4	100	3.2	10000	0.137442
UM-UC-14	BIX 01294	0			3.2	10000	0
UM-UC-15	BIX 01294	9410	4	100	3.2	10000	0.123722
UM-UC-17	BIX 01294	0			3.2	10000	0
UM-UC-18	BIX 01294	9480	4	99.7	3.2	10000	0.118088
UM-UC-3	BIX 01294	0			3.2	10000	0
UM-UC-5	BIX 01294	0			3.2	10000	0
UM-UC-6	BIX 01294	0			3.2	10000	0
UM-UC-9	BIX 01294	0			3.2	10000	0
5637	BKM120 (NVP-BKM120, Buparlisib), Buparlisib	1530	3.34	58	3.2	10000	3.75245
BC8149	BKM120 (NVP-BKM120, Buparlisib), Buparlisib	453	1.11	61.6	3.2	10000	11.9971
J82	BKM120 (NVP-BKM120, Buparlisib), Buparlisib	4770	0.491	67.4	3.2	10000	4.62377
SCaBER	BKM120 (NVP-BKM120, Buparlisib), Buparlisib	789	0.722	70.9	3.2	10000	12.0853
SW780	BKM120 (NVP-BKM120, Buparlisib), Buparlisib	2440	4	43.1	3.2	10000	1.46793
T-24	BKM120 (NVP-BKM120, Buparlisib), Buparlisib	1750	4	32.7	3.2	10000	1.52442
TCCSUP	BKM120 (NVP-BKM120, Buparlisib), Buparlisib	625	2.06	60	3.2	10000	8.6145
UM-UC-1	BKM120 (NVP-BKM120, Buparlisib), Buparlisib	1320	2.64	51.5	3.2	10000	3.83066
UM-UC-12	BKM120 (NVP-BKM120, Buparlisib), Buparlisib	435	4	43.4	3.2	10000	7.11905
UM-UC-14	BKM120 (NVP-BKM120, Buparlisib), Buparlisib	10000	1.05	100	3.2	10000	0
UM-UC-15	BKM120 (NVP-BKM120, Buparlisib), Buparlisib	10000			3.2	10000	0
UM-UC-17	BKM120 (NVP-BKM120, Buparlisib), Buparlisib	503	4	47	3.2	10000	7.11606
UM-UC-18	BKM120 (NVP-BKM120, Buparlisib), Buparlisib	2230	1.62	54.6	3.2	10000	2.57176
UM-UC-3	BKM120 (NVP-BKM120, Buparlisib), Buparlisib	1240	1.15	44.7	3.2	10000	3.63433
UM-UC-5	BKM120 (NVP-BKM120, Buparlisib), Buparlisib	1710	2.4	62.8	3.2	10000	3.8563
UM-UC-6	BKM120 (NVP-BKM120, Buparlisib), Buparlisib	1130	1.23	39.2	3.2	10000	3.13365
UM-UC-9	BKM120 (NVP-BKM120, Buparlisib), Buparlisib	2460	4	17.4	3.2	10000	0.272672
5637	Bleomycin Sulfate	23.6	3.6	56.8	3.2	10000	34.9409
BC8149	Bleomycin Sulfate	80.2	4	46.8	3.2	10000	18.154
J82	Bleomycin Sulfate	12.9	4	4.4	3.2	10000	0
SCaBER	Bleomycin Sulfate	10000	0.25	100	3.2	10000	0
SW780	Bleomycin Sulfate	329	4	13.9	3.2	10000	1.07399
T-24	Bleomycin Sulfate	4680	1.78	38.2	3.2	10000	0.407851
TCCSUP	Bleomycin Sulfate	75.4	2.72	68.3	3.2	10000	28.4245
UM-UC-1	Bleomycin Sulfate	35.2	4	14.8	3.2	10000	3.9725
UM-UC-12	Bleomycin Sulfate	10000	0.855	71.8	3.2	10000	0
UM-UC-14	Bleomycin Sulfate	48.7	1.98	22.2	3.2	10000	7.91557
UM-UC-15	Bleomycin Sulfate	1490	2.04	56.4	3.2	10000	3.95453
UM-UC-17	Bleomycin Sulfate	15.2	4	19	3.2	10000	9.55874
UM-UC-18	Bleomycin Sulfate	215	2.16	47.9	3.2	10000	12.2111
UM-UC-3	Bleomycin Sulfate	155	4	19.5	3.2	10000	4.00111
UM-UC-5	Bleomycin Sulfate	10000			3.2	10000	0
UM-UC-6	Bleomycin Sulfate	71.4	4	30.4	3.2	10000	11.3756
UM-UC-9	Bleomycin Sulfate	500	0.907	42.3	3.2	10000	6.71773
5637	BLU-554 (BLU554)	10000			3.2	10000	0
BC8149	BLU-554 (BLU554)	0			3.2	10000	0
J82	BLU-554 (BLU554)	0			3.2	10000	0
SCaBER	BLU-554 (BLU554)	10000			3.2	10000	0
SW780	BLU-554 (BLU554)	10000			3.2	10000	0
T-24	BLU-554 (BLU554)	0			3.2	10000	0
TCCSUP	BLU-554 (BLU554)	10000			3.2	10000	0
UM-UC-1	BLU-554 (BLU554)	10000	4	100	3.2	10000	0
UM-UC-12	BLU-554 (BLU554)	0			3.2	10000	0
UM-UC-14	BLU-554 (BLU554)	0			3.2	10000	0
UM-UC-15	BLU-554 (BLU554)	0			3.2	10000	0
UM-UC-17	BLU-554 (BLU554)	10000			3.2	10000	0
UM-UC-18	BLU-554 (BLU554)	10000			3.2	10000	0
UM-UC-3	BLU-554 (BLU554)	0			3.2	10000	0
UM-UC-5	BLU-554 (BLU554)	10000			3.2	10000	0
UM-UC-6	BLU-554 (BLU554)	0			3.2	10000	0
UM-UC-9	BLU-554 (BLU554)	10000			3.2	10000	0
5637	BLZ945	10000	4	21.5	3.2	10000	0
BC8149	BLZ945	0			3.2	10000	0
J82	BLZ945	10000			3.2	10000	0
SCaBER	BLZ945	10000			3.2	10000	0
SW780	BLZ945	0			3.2	10000	0
T-24	BLZ945	10000			3.2	10000	0
TCCSUP	BLZ945	10000			3.2	10000	0
UM-UC-1	BLZ945	10000	4	98.7	3.2	10000	0
UM-UC-12	BLZ945	0			3.2	10000	0
UM-UC-14	BLZ945	0			3.2	10000	0
UM-UC-15	BLZ945	5060	4	39.4	3.2	10000	0.308258
UM-UC-17	BLZ945	10000			3.2	10000	0
UM-UC-18	BLZ945	10000			3.2	10000	0
UM-UC-3	BLZ945	0			3.2	10000	0
UM-UC-5	BLZ945	10000	4	53.4	3.2	10000	0
UM-UC-6	BLZ945	10000	4	33	3.2	10000	0
UM-UC-9	BLZ945	10000	4	40	3.2	10000	0
5637	BMS202 (PD-1/PD-L1 inhibitor 2)	4150	4	26.7	3.2	10000	0.253754
BC8149	BMS202 (PD-1/PD-L1 inhibitor 2)	1520	1.78	23	3.2	10000	0.823545
J82	BMS202 (PD-1/PD-L1 inhibitor 2)	10000			3.2	10000	0
SCaBER	BMS202 (PD-1/PD-L1 inhibitor 2)	10000	3.57	100	3.2	10000	0
SW780	BMS202 (PD-1/PD-L1 inhibitor 2)	10000			3.2	10000	0
T-24	BMS202 (PD-1/PD-L1 inhibitor 2)	0			3.2	10000	0
TCCSUP	BMS202 (PD-1/PD-L1 inhibitor 2)	2060	4	52.2	3.2	10000	2.33767
UM-UC-1	BMS202 (PD-1/PD-L1 inhibitor 2)	2980	4	32.4	3.2	10000	0.71151
UM-UC-12	BMS202 (PD-1/PD-L1 inhibitor 2)	9.25	4	3.53	3.2	10000	0
UM-UC-14	BMS202 (PD-1/PD-L1 inhibitor 2)	3340	4	44.2	3.2	10000	0.92918
UM-UC-15	BMS202 (PD-1/PD-L1 inhibitor 2)	2060	4	43.7	3.2	10000	1.86708
UM-UC-17	BMS202 (PD-1/PD-L1 inhibitor 2)	10000	4	78.2	3.2	10000	0
UM-UC-18	BMS202 (PD-1/PD-L1 inhibitor 2)	4520	4	26	3.2	10000	0.191014
UM-UC-3	BMS202 (PD-1/PD-L1 inhibitor 2)	10000	0.25	100	3.2	10000	0
UM-UC-5	BMS202 (PD-1/PD-L1 inhibitor 2)	10000			3.2	10000	0
UM-UC-6	BMS202 (PD-1/PD-L1 inhibitor 2)	6280	1.87	42.7	3.2	10000	0.249178
UM-UC-9	BMS202 (PD-1/PD-L1 inhibitor 2)	10000			3.2	10000	0
5637	BMS-345541	0			3.2	10000	0
BC8149	BMS-345541	10000	0.25	100	3.2	10000	0
J82	BMS-345541	0			3.2	10000	0
SCaBER	BMS-345541	0			3.2	10000	0
SW780	BMS-345541	0			3.2	10000	0
T-24	BMS-345541	0			3.2	10000	0
TCCSUP	BMS-345541	10000	0.257	100	3.2	10000	0
UM-UC-1	BMS-345541	10000	0.25	100	3.2	10000	0
UM-UC-12	BMS-345541	10000	0.25	100	3.2	10000	0
UM-UC-14	BMS-345541	0			3.2	10000	0
UM-UC-15	BMS-345541	0			3.2	10000	0
UM-UC-17	BMS-345541	10000	0.25	100	3.2	10000	0
UM-UC-18	BMS-345541	10000	0.25	100	3.2	10000	0
UM-UC-3	BMS-345541	10000	0.25	100	3.2	10000	0
UM-UC-5	BMS-345541	10000	0.25	100	3.2	10000	0
UM-UC-6	BMS-345541	10000	0.25	100	3.2	10000	0
UM-UC-9	BMS-345541	10000	0.25	100	3.2	10000	0
5637	BMS-777607	381	4	46.2	3.2	10000	8.30545
BC8149	BMS-777607	251	0.976	36.7	3.2	10000	7.96122
J82	BMS-777607	5800	1.28	20.1	3.2	10000	0.0140101
SCaBER	BMS-777607	10000	4	48.4	3.2	10000	0
SW780	BMS-777607	10000			3.2	10000	0
T-24	BMS-777607	10000			3.2	10000	0
TCCSUP	BMS-777607	486	3.32	69	3.2	10000	11.2785
UM-UC-1	BMS-777607	0			3.2	10000	0
UM-UC-12	BMS-777607	0			3.2	10000	0
UM-UC-14	BMS-777607	10000	4	71.5	3.2	10000	0
UM-UC-15	BMS-777607	0			3.2	10000	0
UM-UC-17	BMS-777607	3330	1.04	62.4	3.2	10000	2.46056
UM-UC-18	BMS-777607	0			3.2	10000	0
UM-UC-3	BMS-777607	322	4	42.6	3.2	10000	8.34559
UM-UC-5	BMS-777607	432	4	12.3	3.2	10000	0.501843
UM-UC-6	BMS-777607	3220	4	31.8	3.2	10000	0.601775
UM-UC-9	BMS-777607	10000			3.2	10000	0
5637	BMS-794833	0			3.2	10000	0
BC8149	BMS-794833	7160	1.29	100	3.2	10000	1.52696
J82	BMS-794833	0			3.2	10000	0
SCaBER	BMS-794833	0			3.2	10000	0
SW780	BMS-794833	10000			3.2	10000	0
T-24	BMS-794833	3420	4	42.9	3.2	10000	0.853499
TCCSUP	BMS-794833	1700	1.67	66.2	3.2	10000	4.48177
UM-UC-1	BMS-794833	10000	4	68.6	3.2	10000	0
UM-UC-12	BMS-794833	0			3.2	10000	0
UM-UC-14	BMS-794833	10000	0.436	100	3.2	10000	0
UM-UC-15	BMS-794833	48.7	1.94	49.9	3.2	10000	24.3511
UM-UC-17	BMS-794833	7040	1.25	89.4	3.2	10000	1.35637
UM-UC-18	BMS-794833	4280	1.16	55.2	3.2	10000	1.31034
UM-UC-3	BMS-794833	1020	1.16	34.1	3.2	10000	2.67165
UM-UC-5	BMS-794833	0			3.2	10000	0
UM-UC-6	BMS-794833	1570	1.66	24.7	3.2	10000	0.916284
UM-UC-9	BMS-794833	0			3.2	10000	0
5637	BMS-833923	10000	4	87.9	3.2	10000	0
BC8149	BMS-833923	0			3.2	10000	0
J82	BMS-833923	10000	4	100	3.2	10000	0
SCaBER	BMS-833923	10000	2.51	100	3.2	10000	0
SW780	BMS-833923	7560	1.11	100	3.2	10000	1.76098
T-24	BMS-833923	0			3.2	10000	0
TCCSUP	BMS-833923	10000	2.96	90.8	3.2	10000	0
UM-UC-1	BMS-833923	10000	2.21	62.1	3.2	10000	0
UM-UC-12	BMS-833923	10000			3.2	10000	0
UM-UC-14	BMS-833923	0			3.2	10000	0
UM-UC-15	BMS-833923	8140	4	100	3.2	10000	0.252563
UM-UC-17	BMS-833923	10000			3.2	10000	0
UM-UC-18	BMS-833923	10000			3.2	10000	0
UM-UC-3	BMS-833923	170	4	11.9	3.2	10000	0.751349
UM-UC-5	BMS-833923	0.64	0.25	9.54	3.2	10000	0
UM-UC-6	BMS-833923	10000	0.764	100	3.2	10000	0
UM-UC-9	BMS-833923	10.5	4	6.22	3.2	10000	0
5637	BMS-986205	10000			3.2	10000	0
BC8149	BMS-986205	10000			3.2	10000	0
J82	BMS-986205	0			3.2	10000	0
SCaBER	BMS-986205	10000			3.2	10000	0
SW780	BMS-986205	10000			3.2	10000	0
T-24	BMS-986205	10000			3.2	10000	0
TCCSUP	BMS-986205	10000			3.2	10000	0
UM-UC-1	BMS-986205	10000			3.2	10000	0
UM-UC-12	BMS-986205	10000			3.2	10000	0
UM-UC-14	BMS-986205	10000	4	100	3.2	10000	0
UM-UC-15	BMS-986205	0			3.2	10000	0
UM-UC-17	BMS-986205	9940	4	26.1	3.2	10000	0.00060201
UM-UC-18	BMS-986205	0			3.2	10000	0
UM-UC-3	BMS-986205	10000			3.2	10000	0
UM-UC-5	BMS-986205	4750	4	16.1	3.2	10000	0.0365498
UM-UC-6	BMS-986205	0			3.2	10000	0
UM-UC-9	BMS-986205	0			3.2	10000	0
5637	Bosutinib, Bosutinib (SKI-606)	2270	4	74	3.2	10000	3.13176
BC8149	Bosutinib, Bosutinib (SKI-606)	0			3.2	10000	0
J82	Bosutinib, Bosutinib (SKI-606)	0			3.2	10000	0
SCaBER	Bosutinib, Bosutinib (SKI-606)	1930	4	76.1	3.2	10000	3.91442
SW780	Bosutinib, Bosutinib (SKI-606)	10000			3.2	10000	0
T-24	Bosutinib, Bosutinib (SKI-606)	851	2.04	34.1	3.2	10000	3.20045
TCCSUP	Bosutinib, Bosutinib (SKI-606)	1780	4	56.8	3.2	10000	3.0643
UM-UC-1	Bosutinib, Bosutinib (SKI-606)	0			3.2	10000	0
UM-UC-12	Bosutinib, Bosutinib (SKI-606)	8200	0.25	100	3.2	10000	21.2949
UM-UC-14	Bosutinib, Bosutinib (SKI-606)	3040	4	31.4	3.2	10000	0.653288
UM-UC-15	Bosutinib, Bosutinib (SKI-606)	0			3.2	10000	0
UM-UC-17	Bosutinib, Bosutinib (SKI-606)	3370	3.89	19.4	3.2	10000	0.195394
UM-UC-18	Bosutinib, Bosutinib (SKI-606)	3880	4	39.6	3.2	10000	0.5926
UM-UC-3	Bosutinib, Bosutinib (SKI-606)	2110	4	29.6	3.2	10000	1.03659
UM-UC-5	Bosutinib, Bosutinib (SKI-606)	10000			3.2	10000	0
UM-UC-6	Bosutinib, Bosutinib (SKI-606)	10000	4	68	3.2	10000	0
UM-UC-9	Bosutinib, Bosutinib (SKI-606)	0			3.2	10000	0
5637	BPTES	8330	4	100	3.2	10000	0.227892
BC8149	BPTES	10000	0.25	100	3.2	10000	0
J82	BPTES	0			3.2	10000	0
SCaBER	BPTES	10000	0.512	100	3.2	10000	0
SW780	BPTES	0			3.2	10000	0
T-24	BPTES	2190	4	18.4	3.2	10000	0.384062
TCCSUP	BPTES	3060	4	67.9	3.2	10000	1.8736
UM-UC-1	BPTES	4280	3.6	47.3	3.2	10000	0.633975
UM-UC-12	BPTES	3510	3.71	46.4	3.2	10000	0.914924
UM-UC-14	BPTES	10000	2.5	100	3.2	10000	0
UM-UC-15	BPTES	0.64	0.25	23.4	3.2	10000	13.6986
UM-UC-17	BPTES	9720	4	99.9	3.2	10000	0.102682
UM-UC-18	BPTES	10000	1.26	55.2	3.2	10000	0
UM-UC-3	BPTES	10000	0.361	100	3.2	10000	0
UM-UC-5	BPTES	2730	4	13.5	3.2	10000	0.0827447
UM-UC-6	BPTES	10000	4	55.2	3.2	10000	0
UM-UC-9	BPTES	0			3.2	10000	0
5637	bpV (HOpic)	164	0.89	32.2	3.2	10000	7.94828
BC8149	bpV (HOpic)	10000			3.2	10000	0
J82	bpV (HOpic)	10000			3.2	10000	0
SCaBER	bpV (HOpic)	1690	4	13.5	3.2	10000	0.197543
SW780	bpV (HOpic)	132	4	1.95	3.2	10000	0
T-24	bpV (HOpic)	0			3.2	10000	0
TCCSUP	bpV (HOpic)	93.6	1.67	26.5	3.2	10000	7.97871
UM-UC-1	bpV (HOpic)	10000			3.2	10000	0
UM-UC-12	bpV (HOpic)	10000			3.2	10000	0
UM-UC-14	bpV (HOpic)	10000			3.2	10000	0
UM-UC-15	bpV (HOpic)	10000			3.2	10000	0
UM-UC-17	bpV (HOpic)	0			3.2	10000	0
UM-UC-18	bpV (HOpic)	0			3.2	10000	0
UM-UC-3	bpV (HOpic)	2270	4	16.5	3.2	10000	0.266796
UM-UC-5	bpV (HOpic)	0			3.2	10000	0
UM-UC-6	bpV (HOpic)	133	4	17.2	3.2	10000	3.31699
UM-UC-9	bpV (HOpic)	77.4	4	3.91	3.2	10000	0
5637	BRL-50481	10000	4	41.4	3.2	10000	0
BC8149	BRL-50481	10000	0.25	100	3.2	10000	0
J82	BRL-50481	10000			3.2	10000	0
SCaBER	BRL-50481	10000	0.348	100	3.2	10000	0
SW780	BRL-50481	10000	4	43.4	3.2	10000	0
T-24	BRL-50481	0			3.2	10000	0
TCCSUP	BRL-50481	0			3.2	10000	0
UM-UC-1	BRL-50481	10000			3.2	10000	0
UM-UC-12	BRL-50481	10000			3.2	10000	0
UM-UC-14	BRL-50481	10000			3.2	10000	0
UM-UC-15	BRL-50481	0			3.2	10000	0
UM-UC-17	BRL-50481	10000			3.2	10000	0
UM-UC-18	BRL-50481	0			3.2	10000	0
UM-UC-3	BRL-50481	2270	4	14.4	3.2	10000	0.163429
UM-UC-5	BRL-50481	0			3.2	10000	0
UM-UC-6	BRL-50481	0			3.2	10000	0
UM-UC-9	BRL-50481	10000			3.2	10000	0
5637	BX-795	8310	2.19	100	3.2	10000	0.512702
BC8149	BX-795	9270	4	96.9	3.2	10000	0.127131
J82	BX-795	10000	4	100	3.2	10000	0
SCaBER	BX-795	10000	0.25	100	3.2	10000	0
SW780	BX-795	10000			3.2	10000	0
T-24	BX-795	10000	4	100	3.2	10000	0
TCCSUP	BX-795	9680	4	100	3.2	10000	0.105375
UM-UC-1	BX-795	10000	0.25	100	3.2	10000	0
UM-UC-12	BX-795	0			3.2	10000	0
UM-UC-14	BX-795	7740	4	39.2	3.2	10000	0.0555439
UM-UC-15	BX-795	0			3.2	10000	0
UM-UC-17	BX-795	9620	4	100	3.2	10000	0.109234
UM-UC-18	BX-795	4930	4	24.3	3.2	10000	0.125229
UM-UC-3	BX-795	2670	4	46.6	3.2	10000	1.43219
UM-UC-5	BX-795	6240	4	66.8	3.2	10000	0.376372
UM-UC-6	BX-795	0			3.2	10000	0
UM-UC-9	BX-795	10000			3.2	10000	0
5637	Cabozantinib	0			3.2	10000	0
BC8149	Cabozantinib	0			3.2	10000	0
J82	Cabozantinib	886	4	18.7	3.2	10000	1.15093
SCaBER	Cabozantinib	1820	4	29.5	3.2	10000	1.24513
SW780	Cabozantinib	1690	4	26.2	3.2	10000	1.12316
T-24	Cabozantinib	0			3.2	10000	0
TCCSUP	Cabozantinib	843	4	62.8	3.2	10000	6.82232
UM-UC-1	Cabozantinib	361	4	16.9	3.2	10000	1.81018
UM-UC-12	Cabozantinib	4010	2.96	100	3.2	10000	2.08701
UM-UC-14	Cabozantinib	10000	0.695	86.3	3.2	10000	0
UM-UC-15	Cabozantinib	10000			3.2	10000	0
UM-UC-17	Cabozantinib	10000	0.584	100	3.2	10000	0
UM-UC-18	Cabozantinib	10000			3.2	10000	0
UM-UC-3	Cabozantinib	10000	4	68.1	3.2	10000	0
UM-UC-5	Cabozantinib	0			3.2	10000	0
UM-UC-6	Cabozantinib	2160	4	20.2	3.2	10000	0.49075
UM-UC-9	Cabozantinib	10000	4	68.2	3.2	10000	0
5637	CAL-101 (Idelalisib, GS-1101)	10000			3.2	10000	0
BC8149	CAL-101 (Idelalisib, GS-1101)	9690	4	21.5	3.2	10000	8.103e-05
J82	CAL-101 (Idelalisib, GS-1101)	10000			3.2	10000	0
SCaBER	CAL-101 (Idelalisib, GS-1101)	30.3	4	5.7	3.2	10000	0
SW780	CAL-101 (Idelalisib, GS-1101)	10000			3.2	10000	0
T-24	CAL-101 (Idelalisib, GS-1101)	10000	2.77	48.8	3.2	10000	0
TCCSUP	CAL-101 (Idelalisib, GS-1101)	10000			3.2	10000	0
UM-UC-1	CAL-101 (Idelalisib, GS-1101)	10000			3.2	10000	0
UM-UC-12	CAL-101 (Idelalisib, GS-1101)	0			3.2	10000	0
UM-UC-14	CAL-101 (Idelalisib, GS-1101)	0			3.2	10000	0
UM-UC-15	CAL-101 (Idelalisib, GS-1101)	10000			3.2	10000	0
UM-UC-17	CAL-101 (Idelalisib, GS-1101)	10000			3.2	10000	0
UM-UC-18	CAL-101 (Idelalisib, GS-1101)	0			3.2	10000	0
UM-UC-3	CAL-101 (Idelalisib, GS-1101)	0			3.2	10000	0
UM-UC-5	CAL-101 (Idelalisib, GS-1101)	10000			3.2	10000	0
UM-UC-6	CAL-101 (Idelalisib, GS-1101)	10000			3.2	10000	0
UM-UC-9	CAL-101 (Idelalisib, GS-1101)	10000			3.2	10000	0
5637	Canagliflozin	0			3.2	10000	0
BC8149	Canagliflozin	1780	4	13.5	3.2	10000	0.182739
J82	Canagliflozin	10000			3.2	10000	0
SCaBER	Canagliflozin	1500	4	7.66	3.2	10000	0
SW780	Canagliflozin	10000			3.2	10000	0
T-24	Canagliflozin	10000	4	66.6	3.2	10000	0
TCCSUP	Canagliflozin	0			3.2	10000	0
UM-UC-1	Canagliflozin	0			3.2	10000	0
UM-UC-12	Canagliflozin	10000			3.2	10000	0
UM-UC-14	Canagliflozin	10000	4	97.5	3.2	10000	0
UM-UC-15	Canagliflozin	0			3.2	10000	0
UM-UC-17	Canagliflozin	0			3.2	10000	0
UM-UC-18	Canagliflozin	10000			3.2	10000	0
UM-UC-3	Canagliflozin	10000	0.774	67.2	3.2	10000	0
UM-UC-5	Canagliflozin	10000			3.2	10000	0
UM-UC-6	Canagliflozin	0			3.2	10000	0
UM-UC-9	Canagliflozin	10000			3.2	10000	0
5637	Canagliflozin hemihydrate	0			3.2	10000	0
BC8149	Canagliflozin hemihydrate	0			3.2	10000	0
J82	Canagliflozin hemihydrate	0			3.2	10000	0
SCaBER	Canagliflozin hemihydrate	0			3.2	10000	0
SW780	Canagliflozin hemihydrate	0			3.2	10000	0
T-24	Canagliflozin hemihydrate	0			3.2	10000	0
TCCSUP	Canagliflozin hemihydrate	0			3.2	10000	0
UM-UC-1	Canagliflozin hemihydrate	0			3.2	10000	0
UM-UC-12	Canagliflozin hemihydrate	10000	0.25	100	3.2	10000	0
UM-UC-14	Canagliflozin hemihydrate	0			3.2	10000	0
UM-UC-15	Canagliflozin hemihydrate	0			3.2	10000	0
UM-UC-17	Canagliflozin hemihydrate	0			3.2	10000	0
UM-UC-18	Canagliflozin hemihydrate	0			3.2	10000	0
UM-UC-3	Canagliflozin hemihydrate	10000	0.25	100	3.2	10000	0
UM-UC-5	Canagliflozin hemihydrate	0			3.2	10000	0
UM-UC-6	Canagliflozin hemihydrate	29.8	0.341	20.2	3.2	10000	3.99981
UM-UC-9	Canagliflozin hemihydrate	0			3.2	10000	0
5637	Canertinib dihydrochloride, canertinib	2000	4	65.7	0.64	2000	0
BC8149	Canertinib dihydrochloride, canertinib	2000	0.756	100	0.64	2000	0
J82	Canertinib dihydrochloride, canertinib	0			0.64	2000	0
SCaBER	Canertinib dihydrochloride, canertinib	0			0.64	2000	0
SW780	Canertinib dihydrochloride, canertinib	2000			0.64	2000	0
T-24	Canertinib dihydrochloride, canertinib	2000	4	60.6	0.64	2000	0
TCCSUP	Canertinib dihydrochloride, canertinib	568	1.45	63.3	0.64	2000	2.50822
UM-UC-1	Canertinib dihydrochloride, canertinib	666	4	42.3	0.64	2000	0.877592
UM-UC-12	Canertinib dihydrochloride, canertinib	2000	0.25	100	0.64	2000	0
UM-UC-14	Canertinib dihydrochloride, canertinib	2000	0.485	100	0.64	2000	0
UM-UC-15	Canertinib dihydrochloride, canertinib	10.88	1.59	27.4	0.64	2000	10.5438
UM-UC-17	Canertinib dihydrochloride, canertinib	2000	0.798	100	0.64	2000	0
UM-UC-18	Canertinib dihydrochloride, canertinib	2000	4	100	0.64	2000	0
UM-UC-3	Canertinib dihydrochloride, canertinib	7.84	4	13.9	0.64	2000	3.11447
UM-UC-5	Canertinib dihydrochloride, canertinib	2000			0.64	2000	0
UM-UC-6	Canertinib dihydrochloride, canertinib	318	4	12.9	0.64	2000	0.170882
UM-UC-9	Canertinib dihydrochloride, canertinib	2000	4	35.5	0.64	2000	0
5637	Capmatinib (INCB28060)	126	4	40.2	3.2	10000	12.5797
BC8149	Capmatinib (INCB28060)	10000			3.2	10000	0
J82	Capmatinib (INCB28060)	10000			3.2	10000	0
SCaBER	Capmatinib (INCB28060)	510	4	20.2	3.2	10000	2.10441
SW780	Capmatinib (INCB28060)	442	1.77	48.6	3.2	10000	8.41572
T-24	Capmatinib (INCB28060)	0			3.2	10000	0
TCCSUP	Capmatinib (INCB28060)	389	4	56.8	3.2	10000	10.3273
UM-UC-1	Capmatinib (INCB28060)	238	2.19	27.9	3.2	10000	5.56993
UM-UC-12	Capmatinib (INCB28060)	10000	0.711	100	3.2	10000	0
UM-UC-14	Capmatinib (INCB28060)	595	4	35.4	3.2	10000	4.494
UM-UC-15	Capmatinib (INCB28060)	22.8	4	19.4	3.2	10000	8.70357
UM-UC-17	Capmatinib (INCB28060)	423	1.41	56.9	3.2	10000	10.8294
UM-UC-18	Capmatinib (INCB28060)	1090	1.96	43.5	3.2	10000	3.71283
UM-UC-3	Capmatinib (INCB28060)	1570	0.541	50	3.2	10000	5.05713
UM-UC-5	Capmatinib (INCB28060)	10000			3.2	10000	0
UM-UC-6	Capmatinib (INCB28060)	267	1.8	50.9	3.2	10000	11.889
UM-UC-9	Capmatinib (INCB28060)	865	1.66	30.4	3.2	10000	2.57291
5637	Carprofen	0			3.2	10000	0
BC8149	Carprofen	0			3.2	10000	0
J82	Carprofen	10000			3.2	10000	0
SCaBER	Carprofen	8.18	4	5.41	3.2	10000	0
SW780	Carprofen	10000			3.2	10000	0
T-24	Carprofen	0			3.2	10000	0
TCCSUP	Carprofen	0			3.2	10000	0
UM-UC-1	Carprofen	15.6	4	6.88	3.2	10000	0
UM-UC-12	Carprofen	10000			3.2	10000	0
UM-UC-14	Carprofen	0			3.2	10000	0
UM-UC-15	Carprofen	0			3.2	10000	0
UM-UC-17	Carprofen	1.65	4	2.25	3.2	10000	0
UM-UC-18	Carprofen	10000			3.2	10000	0
UM-UC-3	Carprofen	10000	0.651	63.3	3.2	10000	0
UM-UC-5	Carprofen	10000			3.2	10000	0
UM-UC-6	Carprofen	10000			3.2	10000	0
UM-UC-9	Carprofen	10000			3.2	10000	0
5637	CAY10603	1510	2.48	71.8	3.2	10000	5.11546
BC8149	CAY10603	951	0.974	81	3.2	10000	11.3009
J82	CAY10603	2740	4	43.9	3.2	10000	1.27219
SCaBER	CAY10603	1910	4	56.7	3.2	10000	2.82455
SW780	CAY10603	2580	4	30.9	3.2	10000	0.832522
T-24	CAY10603	6000	0.377	100	3.2	10000	12.9747
TCCSUP	CAY10603	1760	2.11	75.6	3.2	10000	4.84396
UM-UC-1	CAY10603	2480	4	65.7	3.2	10000	2.43501
UM-UC-12	CAY10603	1730	1.07	77.6	3.2	10000	6.49705
UM-UC-14	CAY10603	1980	1.67	60.1	3.2	10000	3.35372
UM-UC-15	CAY10603	829	0.302	85	3.2	10000	27.4392
UM-UC-17	CAY10603	10000	1.31	100	3.2	10000	0
UM-UC-18	CAY10603	846	2.09	66.5	3.2	10000	7.83982
UM-UC-3	CAY10603	858	1.03	59.3	3.2	10000	7.70114
UM-UC-5	CAY10603	10000	4	100	3.2	10000	0
UM-UC-6	CAY10603	2430	4	47.4	3.2	10000	1.67344
UM-UC-9	CAY10603	3260	4	57.9	3.2	10000	1.38956
5637	CC-223	1350	4	57.9	3.2	10000	4.16046
BC8149	CC-223	911	1.24	62.8	3.2	10000	7.62082
J82	CC-223	2120	2.07	38.1	3.2	10000	1.50072
SCaBER	CC-223	1370	1.52	55.6	3.2	10000	4.41259
SW780	CC-223	2220	4	40.8	3.2	10000	1.54902
T-24	CC-223	10000	0.25	100	3.2	10000	0
TCCSUP	CC-223	425	4	45.3	3.2	10000	7.5941
UM-UC-1	CC-223	2150	4	47.2	3.2	10000	1.95474
UM-UC-12	CC-223	1790	2.17	57.4	3.2	10000	3.32577
UM-UC-14	CC-223	3630	1.03	65.6	3.2	10000	2.44726
UM-UC-15	CC-223	3170	4	21.1	3.2	10000	0.27877
UM-UC-17	CC-223	10000			3.2	10000	0
UM-UC-18	CC-223	2580	2.04	44.2	3.2	10000	1.47274
UM-UC-3	CC-223	3030	4	30.1	3.2	10000	0.612359
UM-UC-5	CC-223	2470	4	30.7	3.2	10000	0.87993
UM-UC-6	CC-223	8150	0.83	82.3	3.2	10000	1.79807
UM-UC-9	CC-223	919	1.46	29.3	3.2	10000	2.24322
5637	CCT137690	3390	2	54.5	3.2	10000	1.37708
BC8149	CCT137690	10000			3.2	10000	0
J82	CCT137690	10000			3.2	10000	0
SCaBER	CCT137690	1.56	4	0.796	3.2	10000	0
SW780	CCT137690	10000			3.2	10000	0
T-24	CCT137690	10000			3.2	10000	0
TCCSUP	CCT137690	1130	4	47.2	3.2	10000	3.85824
UM-UC-1	CCT137690	1430	4	18	3.2	10000	0.643995
UM-UC-12	CCT137690	0			3.2	10000	0
UM-UC-14	CCT137690	4220	4	28.8	3.2	10000	0.283061
UM-UC-15	CCT137690	0			3.2	10000	0
UM-UC-17	CCT137690	2290	4	23.7	3.2	10000	0.626972
UM-UC-18	CCT137690	2180	4	20.6	3.2	10000	0.505712
UM-UC-3	CCT137690	10000	0.338	100	3.2	10000	0
UM-UC-5	CCT137690	10000			3.2	10000	0
UM-UC-6	CCT137690	2290	1.38	26.2	3.2	10000	0.599625
UM-UC-9	CCT137690	10000			3.2	10000	0
5637	CCT245737	1780	4	54.2	3.2	10000	2.89834
BC8149	CCT245737	1780	4	31	3.2	10000	1.38017
J82	CCT245737	10000	4	57.2	3.2	10000	0
SCaBER	CCT245737	0			3.2	10000	0
SW780	CCT245737	10000			3.2	10000	0
T-24	CCT245737	2210	4	20.1	3.2	10000	0.468874
TCCSUP	CCT245737	554	1.83	54.5	3.2	10000	8.40753
UM-UC-1	CCT245737	0			3.2	10000	0
UM-UC-12	CCT245737	0			3.2	10000	0
UM-UC-14	CCT245737	10000	4	100	3.2	10000	0
UM-UC-15	CCT245737	10000	0.25	100	3.2	10000	0
UM-UC-17	CCT245737	10000			3.2	10000	0
UM-UC-18	CCT245737	1780	4	36.8	3.2	10000	1.76725
UM-UC-3	CCT245737	0			3.2	10000	0
UM-UC-5	CCT245737	0			3.2	10000	0
UM-UC-6	CCT245737	277	1.46	39	3.2	10000	8.27829
UM-UC-9	CCT245737	10000			3.2	10000	0
5637	Cediranib	0			3.2	10000	0
BC8149	Cediranib	0			3.2	10000	0
J82	Cediranib	0			3.2	10000	0
SCaBER	Cediranib	0			3.2	10000	0
SW780	Cediranib	0			3.2	10000	0
T-24	Cediranib	0			3.2	10000	0
TCCSUP	Cediranib	681	4	13.9	3.2	10000	0.619396
UM-UC-1	Cediranib	548	4	70.1	3.2	10000	10.431
UM-UC-12	Cediranib	601	4	94.8	3.2	10000	13.3863
UM-UC-14	Cediranib	570	4	53.9	3.2	10000	7.64709
UM-UC-15	Cediranib	0			3.2	10000	0
UM-UC-17	Cediranib	0			3.2	10000	0
UM-UC-18	Cediranib	10000			3.2	10000	0
UM-UC-3	Cediranib	233	4	9.92	3.2	10000	0
UM-UC-5	Cediranib	38.8	0.604	27.6	3.2	10000	10.7179
UM-UC-6	Cediranib	0			3.2	10000	0
UM-UC-9	Cediranib	856	4	62.2	3.2	10000	6.67124
5637	Celecoxib	1090	2.6	52	3.2	10000	4.61494
BC8149	Celecoxib	193	1.45	12.9	3.2	10000	0.643962
J82	Celecoxib	10000			3.2	10000	0
SCaBER	Celecoxib	0			3.2	10000	0
SW780	Celecoxib	10000			3.2	10000	0
T-24	Celecoxib	10000			3.2	10000	0
TCCSUP	Celecoxib	963	4	60.8	3.2	10000	5.9225
UM-UC-1	Celecoxib	0			3.2	10000	0
UM-UC-12	Celecoxib	10000			3.2	10000	0
UM-UC-14	Celecoxib	3000	4	32.8	3.2	10000	0.717373
UM-UC-15	Celecoxib	10000			3.2	10000	0
UM-UC-17	Celecoxib	10000			3.2	10000	0
UM-UC-18	Celecoxib	10000			3.2	10000	0
UM-UC-3	Celecoxib	0			3.2	10000	0
UM-UC-5	Celecoxib	10000			3.2	10000	0
UM-UC-6	Celecoxib	0			3.2	10000	0
UM-UC-9	Celecoxib	10000			3.2	10000	0
5637	CEP-33779	1890	4	71.8	3.2	10000	3.75474
BC8149	CEP-33779	319	4	34.6	3.2	10000	6.50977
J82	CEP-33779	0			3.2	10000	0
SCaBER	CEP-33779	0			3.2	10000	0
SW780	CEP-33779	875	4	9.43	3.2	10000	0
T-24	CEP-33779	0			3.2	10000	0
TCCSUP	CEP-33779	0			3.2	10000	0
UM-UC-1	CEP-33779	0			3.2	10000	0
UM-UC-12	CEP-33779	0			3.2	10000	0
UM-UC-14	CEP-33779	0			3.2	10000	0
UM-UC-15	CEP-33779	0			3.2	10000	0
UM-UC-17	CEP-33779	0			3.2	10000	0
UM-UC-18	CEP-33779	0			3.2	10000	0
UM-UC-3	CEP-33779	10000	0.25	100	3.2	10000	0
UM-UC-5	CEP-33779	3970	4	7.19	3.2	10000	0
UM-UC-6	CEP-33779	10000	4	13.8	3.2	10000	0
UM-UC-9	CEP-33779	0			3.2	10000	0
5637	CGP 57380	0			3.2	10000	0
BC8149	CGP 57380	0			3.2	10000	0
J82	CGP 57380	10000			3.2	10000	0
SCaBER	CGP 57380	10000	4	100	3.2	10000	0
SW780	CGP 57380	0			3.2	10000	0
T-24	CGP 57380	0			3.2	10000	0
TCCSUP	CGP 57380	8680	4	40.6	3.2	10000	0.0290123
UM-UC-1	CGP 57380	10000			3.2	10000	0
UM-UC-12	CGP 57380	10000			3.2	10000	0
UM-UC-14	CGP 57380	0			3.2	10000	0
UM-UC-15	CGP 57380	10000	0.382	100	3.2	10000	0
UM-UC-17	CGP 57380	10000			3.2	10000	0
UM-UC-18	CGP 57380	10000			3.2	10000	0
UM-UC-3	CGP 57380	0			3.2	10000	0
UM-UC-5	CGP 57380	10000			3.2	10000	0
UM-UC-6	CGP 57380	10000			3.2	10000	0
UM-UC-9	CGP 57380	10000			3.2	10000	0
5637	CGS 21680 HCl	10000			3.2	10000	0
BC8149	CGS 21680 HCl	10000			3.2	10000	0
J82	CGS 21680 HCl	10000			3.2	10000	0
SCaBER	CGS 21680 HCl	10000			3.2	10000	0
SW780	CGS 21680 HCl	10000			3.2	10000	0
T-24	CGS 21680 HCl	0			3.2	10000	0
TCCSUP	CGS 21680 HCl	10000			3.2	10000	0
UM-UC-1	CGS 21680 HCl	10000			3.2	10000	0
UM-UC-12	CGS 21680 HCl	10000			3.2	10000	0
UM-UC-14	CGS 21680 HCl	10000	4	100	3.2	10000	0
UM-UC-15	CGS 21680 HCl	33.8	4	6.44	3.2	10000	0
UM-UC-17	CGS 21680 HCl	10000			3.2	10000	0
UM-UC-18	CGS 21680 HCl	10000			3.2	10000	0
UM-UC-3	CGS 21680 HCl	10000			3.2	10000	0
UM-UC-5	CGS 21680 HCl	0			3.2	10000	0
UM-UC-6	CGS 21680 HCl	0			3.2	10000	0
UM-UC-9	CGS 21680 HCl	10000			3.2	10000	0
5637	CHIR-124	178	2.43	65.5	3.2	10000	18.9676
BC8149	CHIR-124	775	0.789	63.7	3.2	10000	10.0154
J82	CHIR-124	2900	3.41	55.6	3.2	10000	1.6216
SCaBER	CHIR-124	9700	4	99.9	3.2	10000	0.103927
SW780	CHIR-124	10000	4	100	3.2	10000	0
T-24	CHIR-124	2690	4	52.8	3.2	10000	1.66524
TCCSUP	CHIR-124	67.7	3.03	61.5	3.2	10000	26.3638
UM-UC-1	CHIR-124	265	1.89	62.5	3.2	10000	15.1694
UM-UC-12	CHIR-124	1920	4	55.4	3.2	10000	2.73094
UM-UC-14	CHIR-124	1920	1.99	66.1	3.2	10000	3.78118
[truncated: 7,287 more rows]
